# Supplementary material for: Benzyl (E)-3-(2-bromo-5-meth­oxy­benzyl­idene)dithio­carbazate
Source: Acta Crystallogr Sect E Struct Rep Online. 2011 Oct 22;67(Pt 11):o3015. doi: 10.1107/S1600536811042826 (PMC3247414; doi:10.1107/S1600536811042826)
Supplement: Supplementary file 2 [file e-67-o3015-Isup2.hkl]

#
# h,k,l, Fc-squared, Fo-squared, sigma(Fo-squared) and status flag
#
data_I
_shelx_title ' 110922_SSTH5 in P-1'
_shelx_refln_list_code          4
_shelx_F_calc_maximum      150.69
_exptl_crystal_F_000       400.00
_reflns_d_resolution_high  0.8347
 
loop_
 _symmetry_equiv_pos_as_xyz
 'x, y, z'
 '-x, -y, -z'
 
_cell_length_a     6.2600
_cell_length_b    11.8890
_cell_length_c    12.2350
_cell_angle_alpha 111.931
_cell_angle_beta   91.725
_cell_angle_gamma  99.771
 
_shelx_F_squared_multiplier     1.000
 
loop_
 _refln_index_h
 _refln_index_k
 _refln_index_l
 _refln_F_squared_calc
 _refln_F_squared_meas
 _refln_F_squared_sigma
 _refln_observed_status
   1   0   0       70.07       76.08      5.12 o
   2   0   0     1195.65     1205.48     22.67 o
   3   0   0      199.03      168.55      8.12 o
   4   0   0       17.72       12.70      3.79 o
   5   0   0      589.75      566.31     19.71 o
   6   0   0       15.62       14.66      4.88 o
   7   0   0       18.06       17.75      5.08 o
  -7   1   0       29.79       23.07      5.67 o
  -6   1   0       52.91       52.49      6.70 o
  -5   1   0       51.87       55.08      7.52 o
  -4   1   0        5.23        4.32      3.30 o
  -3   1   0       31.98       41.42      4.40 o
  -2   1   0     4032.14     3976.50     86.79 o
  -1   1   0      286.28      280.03     10.75 o
   1   1   0     8774.29     9337.81    124.76 o
   2   1   0     1674.21     1662.75     20.57 o
   3   1   0     3505.87     3480.97     40.06 o
   4   1   0      601.12      602.53     18.62 o
   5   1   0        0.12        0.00      3.86 o
   6   1   0      102.39       84.24      8.49 o
   7   1   0      103.13      115.06     12.45 o
  -7   2   0        1.24        4.30      4.46 o
  -6   2   0        1.16        2.84      3.84 o
  -5   2   0        3.22        0.00      8.10 o
  -4   2   0     1101.16     1160.02     48.80 o
  -3   2   0      112.92      110.79     10.52 o
  -2   2   0      873.62      847.23     28.01 o
  -1   2   0       69.98       76.39      6.89 o
   0   2   0       51.13       38.48      3.78 o
   1   2   0     3323.93     3360.19     40.57 o
   2   2   0     1578.09     1566.27     20.38 o
   3   2   0      254.29      281.35      7.82 o
   4   2   0      698.54      693.83     16.74 o
   5   2   0      687.66      682.99     22.90 o
   6   2   0       16.12       10.52      4.36 o
   7   2   0       14.25       19.79      8.36 o
  -7   3   0        3.92        9.60      4.87 o
  -6   3   0       55.33       50.85      7.05 o
  -5   3   0      362.89      362.42     15.93 o
  -4   3   0       50.23       57.11     10.55 o
  -3   3   0        9.30       19.55      6.37 o
  -2   3   0       38.25       38.30      6.56 o
  -1   3   0     5878.94     5877.71    122.30 o
   0   3   0     3076.56     2989.13    127.12 o
   1   3   0      295.28      295.05      6.99 o
   2   3   0      814.32      805.76     13.63 o
   3   3   0     2301.03     2262.13     30.01 o
   4   3   0      436.74      429.92     13.39 o
   5   3   0       30.80       30.33      4.44 o
   6   3   0       11.11       13.48      5.39 o
  -7   4   0      109.82      130.03     11.25 o
  -6   4   0      443.30      447.02     19.50 o
  -5   4   0        0.71        6.93      8.30 o
  -4   4   0      370.06      348.74     16.48 o
  -3   4   0     1647.10     1604.58     50.67 o
  -2   4   0     1336.88     1378.84     42.52 o
  -1   4   0      274.40      256.51     15.73 o
   0   4   0       23.88       37.06      5.22 o
   1   4   0     2050.35     2108.75     28.92 o
   2   4   0      489.89      466.34     10.50 o
   3   4   0      304.66      292.22      8.92 o
   4   4   0      171.72      163.88      9.16 o
   5   4   0      177.79      181.67      8.36 o
   6   4   0      348.39      345.44     18.38 o
  -7   5   0        6.38        1.14      4.14 o
  -6   5   0        1.96        0.00      9.54 o
  -5   5   0     1161.50     1089.04     34.13 o
  -4   5   0     1206.31     1202.86     46.64 o
  -3   5   0      710.85      706.09     31.75 o
  -2   5   0      574.16      552.67     26.05 o
  -1   5   0       18.90       36.37      8.25 o
   0   5   0     3250.94     3235.38     76.67 o
   1   5   0      243.54      287.82      9.21 o
   2   5   0       91.59      103.26      5.25 o
   3   5   0       21.16       24.43      3.32 o
   4   5   0     1588.52     1590.54     31.51 o
   5   5   0       52.43       58.03     14.47 o
   6   5   0        1.48        2.72      4.79 o
  -7   6   0       86.42       90.74     10.55 o
  -6   6   0      406.17      380.95     30.79 o
  -5   6   0      222.67      239.02     16.23 o
  -4   6   0        4.46        9.79      6.60 o
  -3   6   0      285.98      287.98     18.00 o
  -2   6   0     3109.94     2968.07     80.40 o
  -1   6   0      443.77      506.31     38.57 o
   0   6   0      568.06      628.27     25.31 o
   1   6   0      553.18      545.45     14.34 o
   2   6   0      691.51      734.42     22.85 o
   3   6   0      217.71      238.57     10.68 o
   4   6   0      149.00      139.22      8.48 o
   5   6   0        1.33        5.70      4.26 o
  -7   7   0      142.74      165.12     23.06 o
  -6   7   0      112.55      107.92     12.62 o
  -5   7   0       22.61       29.91      7.84 o
  -4   7   0      919.78      915.30     43.62 o
  -3   7   0       29.83       38.99     17.82 o
  -2   7   0     2008.09     2051.89     52.55 o
  -1   7   0     1728.16     1760.23    129.09 o
   0   7   0        9.49       14.60      5.43 o
   1   7   0     1709.57     1682.70     43.36 o
   2   7   0      431.63      467.14     16.04 o
   3   7   0       56.40       67.98     10.09 o
   4   7   0       38.47       35.07      4.93 o
   5   7   0        3.58        6.22      5.01 o
  -6   8   0      140.91      170.24     15.96 o
  -5   8   0       55.99       43.27     11.99 o
  -4   8   0      204.67      222.49     21.63 o
  -3   8   0      420.91      397.27     27.71 o
  -2   8   0      436.47      429.38     28.71 o
  -1   8   0     5244.11     5224.21    419.50 o
   0   8   0      754.89      708.06     38.51 o
   1   8   0      191.57      174.98     13.88 o
   2   8   0      338.81      381.65     20.93 o
   3   8   0      453.61      453.70     26.24 o
   4   8   0      137.05      177.32     20.49 o
  -6   9   0       34.43       49.45     12.58 o
  -5   9   0        1.15        0.39      8.37 o
  -4   9   0       35.80       40.34     12.19 o
  -3   9   0      679.63      700.94     39.37 o
  -2   9   0      446.88      436.32     30.76 o
  -1   9   0      101.43      119.48     16.15 o
   0   9   0     1500.51     1474.11     52.55 o
   1   9   0     1033.90     1090.23     53.92 o
   2   9   0      586.45      546.63     26.73 o
   3   9   0      166.90      187.19     16.93 o
   4   9   0        3.40       14.88      7.57 o
  -5  10   0      283.30      309.51     29.90 o
  -4  10   0        5.01       19.53     10.33 o
  -3  10   0        3.87       15.27      9.92 o
  -2  10   0       42.63       34.43     10.45 o
  -1  10   0      351.72      314.91     27.70 o
   0  10   0      644.63      674.81     26.58 o
   1  10   0      352.11      364.34     19.16 o
   2  10   0      317.90      312.31     30.32 o
   3  10   0       73.31       81.50     15.09 o
  -5  11   0       27.41       44.62     14.21 o
  -4  11   0       38.63       58.75     13.92 o
  -3  11   0       35.01       38.63     12.64 o
  -2  11   0      803.07      759.71     45.38 o
  -1  11   0       68.61       57.91     12.78 o
   0  11   0        1.81       14.39      8.30 o
   1  11   0        7.01        0.00      9.20 o
   2  11   0      330.21      388.46     36.21 o
  -4  12   0      231.96      226.34     27.11 o
  -3  12   0       48.58       49.31     12.58 o
  -2  12   0       21.07       21.50     11.02 o
  -1  12   0       19.60       29.55     10.97 o
   0  12   0      191.79      204.68     25.64 o
   1  12   0        1.46        1.73      7.61 o
  -2  13   0        1.25        0.00      9.63 o
  -1  13   0      179.63      192.14     24.12 o
   0 -13   1       55.27       62.45     16.06 o
   1 -13   1      370.28      391.97     36.41 o
   2 -13   1        1.86        1.73     10.28 o
   3 -13   1      321.31      281.71     30.01 o
  -2 -12   1        2.31        2.48      9.20 o
  -1 -12   1      677.79      684.90     47.31 o
   0 -12   1        0.88       14.64     10.88 o
   1 -12   1      423.82      409.90     34.41 o
   2 -12   1       30.71       34.63     13.40 o
   3 -12   1        4.23        3.31     10.17 o
   4 -12   1      366.43      359.62     33.57 o
  -3 -11   1       25.01       26.53     12.27 o
  -2 -11   1       85.80       93.04     18.67 o
  -1 -11   1       62.46       85.56     16.89 o
   0 -11   1       29.07       54.19     14.60 o
   1 -11   1        4.84       15.32     10.53 o
   2 -11   1      910.04      841.68     48.20 o
   3 -11   1      117.29      139.46     20.36 o
   4 -11   1       38.01       28.81     13.21 o
   5 -11   1      129.27      126.12     19.88 o
  -3 -10   1       14.97       10.12     10.35 o
  -2 -10   1      210.69      234.06     26.73 o
  -1 -10   1      154.19      123.79     14.01 o
   0 -10   1      380.97      375.48     20.00 o
   1 -10   1       78.67       72.10     14.92 o
   2 -10   1      133.52      105.83     16.15 o
   3 -10   1      314.66      309.75     27.10 o
   4 -10   1      106.72      140.13     19.92 o
   5 -10   1      151.52      156.07     21.82 o
   6 -10   1      106.75      115.55     14.12 o
  -4  -9   1      150.81      155.06     15.57 o
  -3  -9   1      201.33      200.17     17.18 o
  -2  -9   1      586.78      553.61     23.68 o
  -1  -9   1      529.98      510.18     54.49 o
   0  -9   1      468.30      483.71     21.60 o
   1  -9   1       12.92       20.89      8.72 o
   2  -9   1      290.16      286.99     24.98 o
   3  -9   1      127.53      130.56     16.52 o
   4  -9   1       44.51       42.45     11.48 o
   5  -9   1        1.22        9.89      9.13 o
   6  -9   1        6.21        8.34     11.53 o
  -5  -8   1       88.96      100.08     11.02 o
  -4  -8   1      114.83      127.94     11.54 o
  -3  -8   1      438.12      430.71     21.86 o
  -2  -8   1      355.79      366.59     20.27 o
  -1  -8   1        5.85       11.76      9.12 o
   0  -8   1     1113.87     1079.58     33.82 o
   1  -8   1     2266.17     2258.72     71.06 o
   2  -8   1       19.95       12.85      8.38 o
   3  -8   1      256.32      267.79     22.67 o
   4  -8   1       72.78       76.04     14.57 o
   5  -8   1      118.80      127.12     17.44 o
   6  -8   1       17.17       29.90      8.88 o
  -5  -7   1      332.25      342.26     18.76 o
  -4  -7   1      261.11      286.36     12.83 o
  -3  -7   1      110.12      115.52      7.81 o
  -2  -7   1      288.24      294.07     13.44 o
  -1  -7   1     1920.89     1808.32     43.05 o
   0  -7   1       82.98       86.72      9.38 o
   1  -7   1     1182.61     1153.97     50.97 o
   2  -7   1       11.29        9.81      6.03 o
   3  -7   1       97.68      115.27     10.35 o
   4  -7   1      953.34      957.41     44.33 o
   5  -7   1      121.83      119.51     16.59 o
   6  -7   1        9.13       12.99      6.85 o
   7  -7   1        0.61       14.17     11.41 o
  -6  -6   1       28.79       41.29      7.95 o
  -5  -6   1       13.67       12.21      6.98 o
  -4  -6   1      117.73      130.44      7.20 o
  -3  -6   1     1224.62     1242.41     26.59 o
  -2  -6   1       43.76       47.64      4.34 o
  -1  -6   1     1340.45     1273.24     35.33 o
   0  -6   1      489.44      475.93     27.42 o
   1  -6   1       29.74       32.63      9.17 o
   2  -6   1     4260.76     4199.05    104.33 o
   3  -6   1       15.17       20.10      8.22 o
   4  -6   1      834.84      818.44     38.63 o
   5  -6   1      299.17      317.66     25.77 o
   6  -6   1      104.31      120.52     18.48 o
   7  -6   1        0.51        2.45      4.95 o
  -6  -5   1       26.85       34.59      7.14 o
  -5  -5   1      120.90      125.07      8.63 o
  -4  -5   1      393.56      385.71     11.85 o
  -3  -5   1      267.56      263.89     10.65 o
  -2  -5   1     1283.46     1313.92     21.46 o
  -1  -5   1      538.85      632.81     24.05 o
   0  -5   1     5113.97     4611.09    112.53 o
   1  -5   1     1006.61     1000.39     37.31 o
   2  -5   1      571.94      520.02     24.99 o
   3  -5   1     3132.66     3179.72     84.17 o
   4  -5   1        5.92        9.78     12.62 o
   5  -5   1      813.64      817.00     28.71 o
   6  -5   1       33.99       14.19      8.71 o
   7  -5   1        0.10        0.00      5.28 o
  -6  -4   1       79.03       80.98     14.54 o
  -5  -4   1        5.44        6.59      2.94 o
  -4  -4   1        9.33       12.45      3.18 o
  -3  -4   1       61.65       57.05      4.04 o
  -2  -4   1     2071.72     2026.74     27.33 o
  -1  -4   1      835.90      919.85     15.53 o
   0  -4   1     2502.13     2319.50     63.87 o
   1  -4   1     1446.28     1512.02     44.22 o
   2  -4   1     2089.90     2171.64     57.99 o
   3  -4   1     1725.63     1675.22     51.42 o
   4  -4   1     1003.99     1018.61     33.72 o
   5  -4   1      103.63      101.39     14.99 o
   6  -4   1      469.90      477.91     20.54 o
   7  -4   1       35.97       43.21      7.74 o
  -6  -3   1       35.46       34.04      6.10 o
  -5  -3   1       14.08        9.39      2.99 o
  -4  -3   1       16.37       14.79      2.87 o
  -3  -3   1      233.53      225.67      7.37 o
  -2  -3   1      350.49      352.07      8.33 o
  -1  -3   1     1861.09     1829.56     26.80 o
   0  -3   1     3240.38     2780.27     67.99 o
   1  -3   1     2405.96     2465.80     58.98 o
   2  -3   1      605.91      604.02     23.67 o
   3  -3   1       35.15       29.24      6.04 o
   4  -3   1      419.78      420.14     30.43 o
   5  -3   1     1534.89     1551.70     37.28 o
   6  -3   1        3.96        9.38      5.00 o
   7  -3   1      169.86      170.30     13.01 o
  -7  -2   1        0.53        5.81      7.45 o
  -6  -2   1        0.23        0.78      3.87 o
  -5  -2   1      403.57      385.19     13.55 o
  -4  -2   1      247.14      237.65      7.86 o
  -3  -2   1      728.56      738.91     13.34 o
  -2  -2   1       73.03       70.96      3.40 o
  -1  -2   1    13603.97    13483.66    200.84 o
   0  -2   1      159.16      170.51     10.22 o
   1  -2   1       87.36       81.41      6.44 o
   2  -2   1      243.25      199.28     12.20 o
   3  -2   1     1644.53     1570.72     46.91 o
   4  -2   1       89.94       85.40      6.12 o
   5  -2   1       32.31       38.06      6.02 o
   6  -2   1       64.46       71.90      8.27 o
   7  -2   1       17.17       14.74      7.23 o
  -7  -1   1      190.04      189.60     21.94 o
  -6  -1   1      265.33      276.24     14.36 o
  -5  -1   1      233.99      221.17     11.81 o
  -4  -1   1       18.12       14.90      4.02 o
  -3  -1   1     4863.84     5070.80     54.21 o
  -2  -1   1      608.17      615.17     10.90 o
  -1  -1   1     4798.36     4788.00     53.55 o
   1  -1   1     1615.76     1693.45     37.78 o
   2  -1   1      348.55      376.38     15.37 o
   3  -1   1      692.39      665.41     17.87 o
   4  -1   1       69.39       76.90      5.68 o
   5  -1   1        2.36        0.00      4.05 o
   6  -1   1      367.73      372.35     17.50 o
   7  -1   1        1.23        0.47      4.36 o
  -7   0   1       23.00       15.50      8.60 o
  -6   0   1      212.71      217.12     12.41 o
  -5   0   1      812.84      818.95     23.37 o
  -4   0   1      446.37      415.03     14.26 o
  -3   0   1      903.06      832.88     19.69 o
  -2   0   1      887.29      903.15     38.55 o
  -1   0   1     2208.99     2199.50     48.41 o
   1   0   1      235.60      244.92     10.07 o
   2   0   1      156.88      150.75      5.56 o
   3   0   1      849.84      889.08     17.76 o
   4   0   1      297.13      313.36     11.15 o
   5   0   1       10.17        6.45      4.19 o
   6   0   1        4.88        0.96      4.37 o
   7   0   1      104.15       87.79      9.67 o
  -7   1   1       85.64       78.58     14.68 o
  -6   1   1        8.37        3.42      3.84 o
  -5   1   1      723.30      668.98     22.23 o
  -4   1   1        8.62        8.65      3.31 o
  -3   1   1      942.69      946.91     34.76 o
  -2   1   1     9074.30     9118.84    182.80 o
  -1   1   1     3620.40     3752.49     54.53 o
   1   1   1     2524.36     2554.21     30.23 o
   2   1   1       80.92       90.02      3.75 o
   3   1   1     1654.84     1598.39     26.11 o
   4   1   1      520.24      536.13     14.42 o
   5   1   1      137.56      137.29     10.00 o
   6   1   1       34.09       40.72      6.46 o
   7   1   1       12.89        8.66      5.04 o
  -7   2   1       61.03       47.55     12.47 o
  -6   2   1        0.90        2.05      3.72 o
  -5   2   1      123.07      120.31      8.63 o
  -4   2   1     2819.52     2692.74     76.32 o
  -3   2   1      135.30      134.42      8.80 o
  -2   2   1     1948.50     1869.37     34.88 o
  -1   2   1      198.37      219.09     10.78 o
   0   2   1      960.89     1009.23     20.75 o
   1   2   1     5066.01     5137.07     58.37 o
   2   2   1     1183.03     1133.02     16.59 o
   3   2   1      255.89      268.66      7.73 o
   4   2   1      131.59      140.21      7.47 o
   5   2   1      482.17      455.07     18.60 o
   6   2   1       49.37       48.60      7.22 o
  -7   3   1       75.84       89.30     16.72 o
  -6   3   1      464.32      436.31     18.24 o
  -5   3   1       29.45       26.04      8.69 o
  -4   3   1      501.56      480.26     27.06 o
  -3   3   1     1101.75     1112.45     27.80 o
  -2   3   1      135.40      125.53     10.63 o
  -1   3   1     9777.11     9137.01    128.58 o
   0   3   1     1278.46     1272.06     21.91 o
   1   3   1        9.58        4.41      1.93 o
   2   3   1     1694.06     1766.59     23.14 o
   3   3   1     1307.21     1304.46     20.36 o
   4   3   1      942.62      941.18     21.46 o
   5   3   1       21.27       24.97      5.43 o
   6   3   1        0.41        1.74      4.63 o
  -7   4   1       74.14       77.98     16.36 o
  -6   4   1       59.33       48.26      6.91 o
  -5   4   1      117.65       89.01     14.04 o
  -4   4   1       11.84        6.77      5.53 o
  -3   4   1     1421.40     1429.45     46.85 o
  -2   4   1     4813.72     5077.49     81.87 o
  -1   4   1      119.70      119.12      7.50 o
   0   4   1     1432.65     1463.07     32.43 o
   1   4   1     7834.82     7969.48     96.67 o
   2   4   1      318.75      293.03      7.81 o
   3   4   1     1541.82     1566.28     23.81 o
   4   4   1        3.69        1.96      2.40 o
   5   4   1      521.89      541.19     21.26 o
   6   4   1       53.21       60.96      8.35 o
  -7   5   1        8.76       13.38     10.80 o
  -6   5   1       45.53       59.53     12.98 o
  -5   5   1        4.75       10.99      6.55 o
  -4   5   1       11.77        9.15      5.62 o
  -3   5   1       95.80       92.94      8.16 o
  -2   5   1      904.06      988.09     21.37 o
  -1   5   1      259.91      260.35     18.31 o
   0   5   1      773.67      737.98     18.88 o
   1   5   1      640.90      572.80     14.99 o
   2   5   1      246.09      266.84     10.83 o
   3   5   1       68.47       69.01      5.28 o
   4   5   1      990.92     1028.69     25.99 o
   5   5   1      192.23      186.91     12.82 o
   6   5   1      101.06       87.96     15.13 o
  -7   6   1        8.35        0.00      7.48 o
  -6   6   1       23.37       37.22     12.65 o
  -5   6   1      311.26      311.81     18.26 o
  -4   6   1       20.76       24.80      9.32 o
  -3   6   1        5.11       13.16      4.02 o
  -2   6   1     1259.99     1258.35     64.07 o
  -1   6   1      340.93      379.40     22.23 o
   0   6   1      376.99      390.47     14.35 o
   1   6   1      352.20      377.91     11.25 o
   2   6   1      877.26      837.59     17.91 o
   3   6   1        0.37        6.20      3.87 o
   4   6   1       22.47       11.15      3.37 o
   5   6   1       73.66       83.77      8.85 o
  -6   7   1       35.39       39.91      8.95 o
  -5   7   1       32.48       33.06      7.22 o
  -4   7   1     1058.49     1061.77     64.24 o
  -3   7   1       12.80       13.67      4.99 o
  -2   7   1      646.33      630.07     18.85 o
  -1   7   1      128.27      139.95      8.85 o
   0   7   1      812.91      885.73     29.05 o
   1   7   1       78.96       75.39      6.48 o
   2   7   1      138.13      142.75     16.34 o
   3   7   1        4.95       10.05      3.30 o
   4   7   1        2.82       17.56     10.07 o
   5   7   1      176.29      210.85     24.24 o
  -6   8   1      448.07      509.21     27.09 o
  -5   8   1       18.51       10.59      5.38 o
  -4   8   1      433.27      446.00     31.39 o
  -3   8   1      490.05      491.86     31.55 o
  -2   8   1       92.82      118.34     14.86 o
  -1   8   1     1797.64     1758.69    108.86 o
   0   8   1       95.33       86.78     14.41 o
   1   8   1       70.36       69.02      6.81 o
   2   8   1       33.25       33.13      5.03 o
   3   8   1      298.60      313.81     20.88 o
   4   8   1        3.01        0.00      6.46 o
  -6   9   1      159.63      177.62     19.41 o
  -5   9   1      115.81      130.74     13.59 o
  -4   9   1       11.43        9.25      6.54 o
  -3   9   1     1382.82     1447.18     59.61 o
  -2   9   1      416.96      438.39     30.47 o
  -1   9   1      114.32      107.98     15.96 o
   0   9   1      413.36      396.76     30.00 o
   1   9   1      202.84      219.36     19.87 o
   2   9   1       30.69       34.97      8.55 o
   3   9   1      186.22      194.21     19.05 o
   4   9   1       30.15       25.38      8.34 o
  -5  10   1      446.92      459.46     25.65 o
  -4  10   1      211.16      201.18     23.58 o
  -3  10   1      287.69      268.50     25.68 o
  -2  10   1      540.47      481.73     33.54 o
  -1  10   1      188.51      189.70     21.77 o
   0  10   1        9.11        6.74      6.11 o
   1  10   1      475.24      455.62     34.95 o
   2  10   1        1.13        0.00      7.15 o
   3  10   1       30.18       27.01      8.73 o
  -4  11   1      104.97       96.91     18.22 o
  -3  11   1      116.44      117.67     18.30 o
  -2  11   1      539.61      493.67     35.71 o
  -1  11   1      809.88      833.10     47.20 o
   0  11   1      120.36      132.15     19.34 o
   1  11   1      137.72      136.39     20.75 o
   2  11   1      420.24      453.39     37.98 o
  -3  12   1      341.04      306.08     29.95 o
  -2  12   1       13.68       11.94      9.76 o
  -1  12   1       60.92       66.93     15.76 o
   0  12   1      738.95      740.27     47.37 o
   1  12   1        1.33        0.00     10.48 o
  -1 -13   2       15.62       12.32     11.66 o
   0 -13   2      340.90      344.19     34.30 o
   1 -13   2      239.37      288.74     30.47 o
   2 -13   2        5.00        0.68     10.09 o
   3 -13   2      229.84      206.51     25.65 o
  -2 -12   2       89.36       78.01     19.41 o
  -1 -12   2      360.71      380.33     35.38 o
   0 -12   2       95.37      107.20     18.68 o
   1 -12   2      453.45      458.35     37.04 o
   2 -12   2      216.61      218.92     25.57 o
   3 -12   2       11.49        8.56      9.63 o
   4 -12   2      277.69      272.25     29.50 o
  -3 -11   2      338.44      329.83     35.40 o
  -2 -11   2       22.82        0.59      9.60 o
  -1 -11   2      331.83      360.40     33.52 o
   0 -11   2       96.04       91.81     17.22 o
   1 -11   2      105.28      113.76     17.75 o
   2 -11   2      599.19      554.04     38.69 o
   3 -11   2      190.90      149.44     19.88 o
   4 -11   2      187.73      172.52     23.34 o
   5 -11   2      102.84      118.41     19.18 o
  -4 -10   2        0.99        4.10     10.15 o
  -3 -10   2       43.25       49.12     16.86 o
  -2 -10   2        1.31        2.24     10.01 o
  -1 -10   2       53.93       44.68     13.72 o
   0 -10   2      794.25      803.94     38.47 o
   1 -10   2      328.35      367.77     30.34 o
   2 -10   2      807.55      771.31     43.75 o
   3 -10   2      363.43      357.15     29.33 o
   4 -10   2      146.11      183.33     22.58 o
   5 -10   2       83.84       94.70     17.86 o
   6 -10   2      125.33      150.15     21.67 o
  -4  -9   2      185.76      218.83     27.51 o
  -3  -9   2        2.59        2.52     10.18 o
  -2  -9   2      318.95      309.93     18.25 o
  -1  -9   2       21.76       12.95      5.64 o
   0  -9   2      248.35      246.43     15.65 o
   1  -9   2       29.34       23.14      9.43 o
   2  -9   2      214.15      218.02     22.26 o
   3  -9   2      783.02      774.68     40.96 o
   4  -9   2      863.68      940.39     48.43 o
   5  -9   2       16.58        7.51      9.24 o
   6  -9   2        7.66       19.18     11.47 o
  -5  -8   2       12.81       17.70      6.26 o
  -4  -8   2       12.30        7.95      4.47 o
  -3  -8   2       57.92       53.36      8.88 o
  -2  -8   2      235.17      238.42     15.25 o
  -1  -8   2        7.04        8.07      3.83 o
   0  -8   2       13.48       14.44      4.22 o
   1  -8   2      692.81      729.76     37.18 o
   2  -8   2      667.09      666.41     48.21 o
   3  -8   2      284.49      285.88     23.49 o
   4  -8   2      350.49      356.51     27.16 o
   5  -8   2      240.52      273.00     25.62 o
   6  -8   2       14.13       18.96      9.77 o
  -5  -7   2      346.39      337.04     18.52 o
  -4  -7   2       41.37       28.49      6.18 o
  -3  -7   2      488.81      483.91     14.01 o
  -2  -7   2      129.24      118.15     10.82 o
  -1  -7   2     1020.26      937.34     50.31 o
   0  -7   2      395.29      447.92     21.15 o
   1  -7   2      221.02      209.22     18.81 o
   2  -7   2      481.43      497.89     28.53 o
   3  -7   2      162.35      159.71     13.47 o
   4  -7   2       39.52       15.60      7.10 o
   5  -7   2       67.01       78.77     13.90 o
   6  -7   2       33.77       45.41      9.19 o
   7  -7   2        3.85        0.88      8.69 o
  -6  -6   2      101.50      129.21     12.20 o
  -5  -6   2        2.91        7.33      5.13 o
  -4  -6   2     1159.97     1156.41     22.91 o
  -3  -6   2      844.59      851.38     18.17 o
  -2  -6   2      339.12      323.44     11.88 o
  -1  -6   2     2689.25     2668.11     82.40 o
   0  -6   2      246.78      294.36     14.46 o
   1  -6   2       22.96       38.90      9.39 o
   2  -6   2     1197.17     1181.85     43.86 o
   3  -6   2       34.30       27.72      8.38 o
   4  -6   2       26.01       16.99      7.93 o
   5  -6   2       54.00       73.17     13.46 o
   6  -6   2       73.59       70.40     14.17 o
   7  -6   2       52.17       61.19     12.63 o
  -6  -5   2        4.01       11.65      5.88 o
  -5  -5   2      174.23      186.52      9.96 o
  -4  -5   2      238.49      235.24      9.17 o
  -3  -5   2     2989.34     2926.52     44.74 o
  -2  -5   2      163.88      162.04      6.69 o
  -1  -5   2      913.75     1025.89     32.20 o
   0  -5   2     3843.59     3724.37     95.54 o
   1  -5   2      480.79      459.92     24.12 o
   2  -5   2     2771.26     2709.89     71.32 o
   3  -5   2     1245.74     1295.08     45.00 o
   4  -5   2      100.33       96.76      8.96 o
   5  -5   2        1.62        9.02      8.17 o
   6  -5   2       34.10       28.82      6.66 o
   7  -5   2       77.73       69.00     10.59 o
  -6  -4   2        2.83        9.97      8.76 o
  -5  -4   2      338.82      341.83     12.58 o
  -4  -4   2       11.72        8.72      2.59 o
  -3  -4   2       28.88       28.06      3.61 o
  -2  -4   2     4030.21     4006.08     46.15 o
  -1  -4   2      996.44      966.31     22.87 o
   0  -4   2     8705.68     7246.14    157.31 o
   1  -4   2      991.91     1011.18     33.91 o
   2  -4   2     2151.15     2207.07     58.23 o
   3  -4   2      616.57      535.44     25.77 o
   4  -4   2      655.20      665.13     29.50 o
   5  -4   2      125.14      137.96     12.44 o
   6  -4   2        6.44        9.38      5.59 o
   7  -4   2       57.01       73.58     13.68 o
  -6  -3   2        0.12        0.00      7.68 o
  -5  -3   2       53.85       69.53      7.55 o
  -4  -3   2     1535.33     1531.53     27.41 o
  -3  -3   2      407.46      400.82     10.80 o
  -2  -3   2     3560.50     3484.50     39.58 o
  -1  -3   2      546.15      480.34     27.81 o
   0  -3   2      636.26      624.92     24.76 o
   1  -3   2     3440.61     3583.66     79.64 o
   2  -3   2     1382.40     1336.02     38.65 o
   3  -3   2      154.72      149.25     12.44 o
   4  -3   2      433.61      451.21     25.20 o
   5  -3   2      657.88      614.57     27.21 o
   6  -3   2        0.01        0.00      4.04 o
   7  -3   2       23.76       27.35      9.60 o
  -7  -2   2        0.33        0.00      7.89 o
  -6  -2   2        1.65        0.00      3.89 o
  -5  -2   2        0.78        1.11      7.60 o
  -4  -2   2      180.10      174.07      7.92 o
  -3  -2   2     1086.44     1121.47     18.73 o
  -2  -2   2      202.11      210.72      5.90 o
  -1  -2   2       25.44       26.07      2.71 o
   0  -2   2     1222.61     1220.36     23.35 o
   1  -2   2     2921.48     2945.98     62.78 o
   2  -2   2     6216.87     6132.29    126.15 o
   3  -2   2     2216.84     2278.49     79.24 o
   4  -2   2        9.55        6.05      2.89 o
   5  -2   2      524.99      494.10     32.58 o
   6  -2   2        8.05        6.37      4.34 o
   7  -2   2       22.48       19.49      6.63 o
  -7  -1   2       50.93       60.99     13.61 o
  -6  -1   2      268.41      261.48     13.09 o
  -5  -1   2      260.37      260.89     16.34 o
  -4  -1   2      151.12      173.12      7.36 o
  -3  -1   2      715.00      707.35     16.44 o
  -2  -1   2      825.94      819.25     14.64 o
  -1  -1   2      270.03      274.08     12.45 o
   0  -1   2     1870.70     1970.13     41.75 o
   1  -1   2     5178.66     5390.82     75.33 o
   2  -1   2      561.88      564.18     20.21 o
   3  -1   2     3250.56     3338.78     50.59 o
   4  -1   2      210.32      233.10      9.63 o
   5  -1   2        1.13        0.60      4.20 o
   6  -1   2      492.56      497.22     21.04 o
   7  -1   2        0.33        0.00      9.01 o
  -7   0   2      145.58      137.89     18.10 o
  -6   0   2       40.98       34.00      4.96 o
  -5   0   2      144.87      141.74      8.43 o
  -4   0   2       23.09       22.05      3.10 o
  -3   0   2      966.10      918.95     24.70 o
  -2   0   2       24.34       15.39      5.18 o
  -1   0   2      228.53      271.56     12.10 o
   0   0   2       55.27       64.50      2.95 o
   1   0   2    10836.37    11806.92    226.88 o
   2   0   2      613.36      624.71     12.65 o
   3   0   2       41.83       41.39      3.91 o
   4   0   2     1581.04     1577.66     37.67 o
   5   0   2        5.63        0.00      3.97 o
   6   0   2      114.12      117.63     10.50 o
   7   0   2       39.03       33.46      6.83 o
  -7   1   2       65.58       72.59     15.44 o
  -6   1   2      263.04      259.56     12.43 o
  -5   1   2      867.61      861.46     45.62 o
  -4   1   2      542.85      557.08     15.82 o
  -3   1   2       34.19       30.47      7.84 o
  -2   1   2     1826.52     1788.37     30.70 o
  -1   1   2      405.71      423.34      6.54 o
   0   1   2     1796.27     1906.32     17.91 o
   1   1   2      193.13      230.42     12.60 o
   2   1   2     1997.02     2029.24     29.00 o
   3   1   2       24.46       28.69      3.76 o
   4   1   2      312.78      348.58     11.76 o
   5   1   2       57.14       61.96      8.83 o
   6   1   2       91.57       92.34     10.55 o
  -7   2   2      161.21      185.64     22.61 o
  -6   2   2        0.48        0.00      8.08 o
  -5   2   2      653.49      654.27     19.70 o
  -4   2   2     2449.67     2549.31    143.05 o
  -3   2   2      124.88      108.05     11.68 o
  -2   2   2     3523.80     3613.52     40.73 o
  -1   2   2      143.16      148.15      4.70 o
   0   2   2      729.06      759.96     18.24 o
   1   2   2     1553.70     1599.37     44.66 o
   2   2   2      934.41      922.19     16.67 o
   3   2   2       78.92       67.70      4.73 o
   4   2   2       39.76       35.64      4.20 o
   5   2   2       19.45       13.37      4.03 o
   6   2   2       10.66       13.37      5.08 o
  -7   3   2       11.28       14.19     10.80 o
  -6   3   2      123.25      130.46      9.40 o
  -5   3   2     1050.04     1091.79     48.75 o
  -4   3   2     1027.60     1075.84     52.59 o
  -3   3   2     1701.45     1809.91     26.52 o
  -2   3   2      795.82      866.42     15.05 o
  -1   3   2     5466.63     5529.98     69.49 o
   0   3   2     2572.95     2504.29     35.97 o
   1   3   2      353.89      347.83     11.57 o
   2   3   2     2074.40     2172.57     26.59 o
   3   3   2       87.84       80.29      7.59 o
   4   3   2       51.21       52.94      5.21 o
   5   3   2       80.76       99.23      8.88 o
   6   3   2        6.00        5.79      4.45 o
  -7   4   2       10.81        7.22      9.00 o
  -6   4   2       75.32       79.08      8.08 o
  -5   4   2      115.20      112.98     15.74 o
  -4   4   2      244.94      243.30     11.41 o
  -3   4   2     2121.26     2017.24     29.58 o
  -2   4   2     3659.68     3725.06     51.47 o
  -1   4   2     4101.98     4145.77     55.66 o
   0   4   2     1704.81     1699.04     34.21 o
   1   4   2      725.82      740.20     15.25 o
   2   4   2      311.74      310.87      9.24 o
   3   4   2     1067.34     1064.57     17.96 o
   4   4   2        2.35        4.74     13.05 o
   5   4   2       79.85       74.92      8.43 o
   6   4   2       33.10       52.73     13.12 o
  -7   5   2       12.21       12.16     11.12 o
  -6   5   2       17.09       28.31     10.99 o
  -5   5   2      524.08      515.04     23.12 o
  -4   5   2     1052.82     1012.76     30.89 o
  -3   5   2      477.67      467.13     15.12 o
  -2   5   2       92.13       79.10      7.34 o
  -1   5   2     2524.54     2524.08     40.45 o
   0   5   2      610.51      600.66     32.83 o
   1   5   2     1739.59     1606.13     27.86 o
   2   5   2       75.84       67.48      5.00 o
   3   5   2      110.74      113.73      5.83 o
   4   5   2      608.34      625.27     46.81 o
   5   5   2       57.91       56.62      7.27 o
  -7   6   2       15.53        6.09     10.53 o
  -6   6   2       28.36       30.64     12.23 o
  -5   6   2      204.03      197.96     11.45 o
  -4   6   2      105.58      106.36      8.08 o
  -3   6   2      472.88      463.45     15.57 o
  -2   6   2      512.66      517.18     15.88 o
  -1   6   2     1803.18     1808.49     29.60 o
   0   6   2       50.18       46.94      5.85 o
   1   6   2      737.36      709.40     15.87 o
   2   6   2     1349.36     1388.97     36.60 o
   3   6   2       53.06       51.22      4.86 o
   4   6   2      325.26      315.05     27.35 o
   5   6   2        9.58       16.48     10.37 o
  -6   7   2       30.92       29.63      8.13 o
  -5   7   2       12.56       20.25      5.39 o
  -4   7   2      182.93      171.44     10.50 o
  -3   7   2      500.45      506.68     21.09 o
  -2   7   2        1.39        3.33      3.60 o
  -1   7   2      405.79      418.10     18.08 o
   0   7   2     2004.47     2045.42     60.65 o
   1   7   2       36.97       38.28      4.84 o
   2   7   2     1061.31     1038.85     33.50 o
   3   7   2       15.99       13.13      2.81 o
   4   7   2        0.25        0.00      7.85 o
  -6   8   2       81.15       67.74     10.43 o
  -5   8   2        1.04        9.13      6.83 o
  -4   8   2      438.63      432.60     21.70 o
  -3   8   2      129.43      131.13     16.62 o
  -2   8   2        4.73        1.11      7.69 o
  -1   8   2      856.11      907.96     92.73 o
   0   8   2      565.80      542.72     23.85 o
   1   8   2      128.52      125.38      8.38 o
   2   8   2        1.11        2.88      5.73 o
   3   8   2      570.12      551.19     27.59 o
   4   8   2      100.58       95.56     13.03 o
  -5   9   2       31.07       22.55     12.94 o
  -4   9   2       23.19        9.86      5.40 o
  -3   9   2      341.51      325.93     26.54 o
  -2   9   2      278.02      237.91     21.82 o
  -1   9   2      278.12      231.58     21.98 o
   0   9   2        4.84        9.51     11.11 o
   1   9   2      528.29      535.50     25.13 o
   2   9   2      140.49      118.11     13.61 o
   3   9   2       21.95       16.26      6.52 o
  -5  10   2      228.73      258.55     27.90 o
  -4  10   2      172.84      189.56     16.18 o
  -3  10   2      214.62      207.70     22.40 o
  -2  10   2      260.14      217.40     21.65 o
  -1  10   2      411.33      402.08     30.63 o
   0  10   2      176.90      169.58     21.53 o
   1  10   2      421.43      447.53     24.74 o
   2  10   2       66.88       63.48     10.71 o
  -4  11   2      322.06      317.80     20.80 o
  -3  11   2      103.88      115.10     18.84 o
  -2  11   2      173.51      144.82     20.00 o
  -1  11   2      389.42      374.44     31.81 o
   0  11   2       34.59       50.81     12.82 o
   1  11   2      108.01      101.24     17.61 o
  -3  12   2      739.81      683.08     45.15 o
  -2  12   2        7.58        0.00      8.86 o
  -1  12   2      188.27      183.14     23.57 o
   0  12   2      160.31      183.06     23.54 o
   1 -14   3        7.47       17.85     12.24 o
  -1 -13   3       63.08       80.62     17.72 o
   0 -13   3        3.49        0.00     11.42 o
   1 -13   3      116.81      126.93     21.08 o
   2 -13   3       59.22       55.30     15.03 o
   3 -13   3      164.14      164.93     22.78 o
   4 -13   3       60.60       70.68     16.58 o
  -2 -12   3      199.92      205.79     27.90 o
  -1 -12   3       22.95       42.19     13.58 o
   0 -12   3        0.37       14.28     10.86 o
   1 -12   3      387.64      423.11     35.79 o
   2 -12   3       44.69       44.15     13.67 o
   3 -12   3      108.97       76.34     16.66 o
   4 -12   3       12.92        0.00      9.77 o
   5 -12   3       50.92       51.74     14.50 o
  -3 -11   3      151.93      175.26     27.34 o
  -2 -11   3        1.48        0.00     10.39 o
  -1 -11   3     1336.10     1385.33     67.76 o
   0 -11   3        8.40        9.93      9.40 o
   1 -11   3      117.02      141.72     20.75 o
   2 -11   3       91.40       98.16     17.02 o
   3 -11   3       54.20       43.69     11.22 o
   4 -11   3       56.45       46.37     13.87 o
   5 -11   3       10.28        3.08     10.24 o
  -4 -10   3        1.19       19.18     11.29 o
  -3 -10   3      440.42      522.65     42.65 o
  -2 -10   3       44.40       27.04     13.14 o
  -1 -10   3       12.50       31.36     12.14 o
   0 -10   3     1080.19     1066.62     53.72 o
   1 -10   3      472.72      426.24     32.37 o
   2 -10   3     2082.97     1883.30     72.66 o
   3 -10   3       79.91       89.70     15.73 o
   4 -10   3        4.07        4.38      8.95 o
   5 -10   3       62.38       59.35     14.24 o
   6 -10   3       13.99       25.00     10.80 o
  -4  -9   3        2.69        5.43      6.08 o
  -3  -9   3       27.90       34.36     13.87 o
  -2  -9   3     1096.39     1132.32    125.49 o
  -1  -9   3      294.73      277.76     17.56 o
   0  -9   3      833.87      863.21     30.84 o
   1  -9   3     1737.95     1629.87     64.49 o
   2  -9   3      306.67      298.88     25.31 o
   3  -9   3     1058.84     1023.66     48.35 o
   4  -9   3       56.69       67.43     14.34 o
   5  -9   3       85.69       85.17     16.05 o
   6  -9   3       48.10       57.81     15.33 o
  -5  -8   3       47.25       52.85     13.01 o
  -4  -8   3       46.23       41.03     10.64 o
  -3  -8   3      265.47      255.07     14.98 o
  -2  -8   3      763.84      801.96     23.32 o
  -1  -8   3      275.95      268.75     13.06 o
   0  -8   3       43.24       49.01      6.18 o
   1  -8   3     1448.31     1367.99     55.12 o
   2  -8   3     1390.15     1425.30     75.66 o
   3  -8   3       12.82        6.10      7.76 o
   4  -8   3       83.34       73.10     13.01 o
   5  -8   3      160.14      182.02     20.94 o
   6  -8   3        5.98       16.75     11.23 o
  -5  -7   3       45.11       53.21     12.74 o
  -4  -7   3      238.54      231.99     18.34 o
  -3  -7   3      634.32      614.28     18.57 o
  -2  -7   3       11.33       10.08      3.28 o
  -1  -7   3      387.14      371.05     18.15 o
   0  -7   3     1603.88     1622.53     40.92 o
   1  -7   3      721.22      603.91     32.54 o
   2  -7   3      881.14      872.49     38.85 o
   3  -7   3      659.57      667.33     31.19 o
   4  -7   3        8.70        7.77      7.75 o
   5  -7   3      712.09      680.77     38.60 o
   6  -7   3        4.37        4.44      8.27 o
   7  -7   3       12.28       15.13      6.47 o
  -6  -6   3      128.63      134.82     18.52 o
  -5  -6   3      159.50      177.51     12.76 o
  -4  -6   3      176.18      174.94      9.35 o
  -3  -6   3      331.42      328.14     12.50 o
  -2  -6   3        2.31        0.00      3.52 o
  -1  -6   3     1166.74     1179.48     56.63 o
   0  -6   3       13.50       12.63      8.82 o
   1  -6   3     1366.05     1245.38     46.10 o
   2  -6   3        9.71        2.12      4.97 o
   3  -6   3     2177.92     2228.62     47.66 o
   4  -6   3        4.60        9.00      6.20 o
   5  -6   3       33.41       18.23      8.96 o
   6  -6   3      209.15      195.78     21.79 o
   7  -6   3       19.39       21.71      7.09 o
  -6  -5   3       26.66       24.02      7.54 o
  -5  -5   3      174.11      164.32      8.84 o
  -4  -5   3      205.55      192.04     18.33 o
  -3  -5   3     2067.54     2039.07     29.88 o
  -2  -5   3      276.68      289.84     18.24 o
  -1  -5   3      385.97      426.45     24.02 o
   0  -5   3     2296.30     2237.94     66.80 o
   1  -5   3      337.40      296.69     19.11 o
   2  -5   3      149.94      130.57     12.49 o
   3  -5   3        9.52        7.48      3.48 o
   4  -5   3      711.52      720.18     30.22 o
   5  -5   3      118.53      136.42     16.61 o
   6  -5   3      257.01      265.41     16.30 o
   7  -5   3       20.95       26.67      6.76 o
  -6  -4   3       12.39        4.88      6.23 o
  -5  -4   3      528.73      518.39     14.82 o
  -4  -4   3       10.53        7.07      2.24 o
  -3  -4   3      241.77      247.53      7.83 o
  -2  -4   3      768.88      719.39     16.25 o
  -1  -4   3       30.53       41.45      4.96 o
   0  -4   3      728.63      643.44     28.25 o
   1  -4   3     2118.10     2186.18     57.66 o
   2  -4   3     1183.71     1261.58     27.71 o
   3  -4   3       62.86       67.68      9.67 o
   4  -4   3      393.65      400.31     16.86 o
   5  -4   3        2.91        3.70      4.66 o
   6  -4   3       34.04       52.58      8.08 o
   7  -4   3       45.48       31.87      9.99 o
  -6  -3   3       17.29       19.09      6.44 o
  -5  -3   3      317.44      292.43     14.48 o
  -4  -3   3      892.41      833.91     15.46 o
  -3  -3   3       63.93       64.02      4.00 o
  -2  -3   3     4571.67     4545.80     69.47 o
  -1  -3   3      660.59      704.68     26.50 o
   0  -3   3     1052.84     1063.38     34.92 o
   1  -3   3        9.28       14.74      5.09 o
   2  -3   3      490.20      477.57     14.23 o
   3  -3   3      412.55      439.95     15.12 o
   4  -3   3       55.82       53.96      9.60 o
   5  -3   3      207.62      221.52     15.84 o
   6  -3   3        2.70        0.00      4.66 o
   7  -3   3       11.34        4.64      6.05 o
  -7  -2   3       12.33       13.35      7.98 o
  -6  -2   3      165.56      169.70      9.93 o
  -5  -2   3      299.94      295.78     12.25 o
  -4  -2   3     1339.51     1286.78     23.86 o
  -3  -2   3      945.63      949.97     15.28 o
  -2  -2   3      213.72      220.47      6.98 o
  -1  -2   3     7002.72     7321.73    149.96 o
   0  -2   3    22230.90    17039.09    707.73 o
   1  -2   3    22707.36    23065.59    302.88 o
   2  -2   3      322.49      307.76     24.37 o
   3  -2   3       46.74       40.49      8.73 o
   4  -2   3        0.04        0.66      3.10 o
   5  -2   3      132.99      140.43     10.89 o
   6  -2   3       42.53       37.37      7.02 o
   7  -2   3        5.82        0.00      4.67 o
  -7  -1   3       38.50       22.78     10.25 o
  -6  -1   3      114.14      110.25      7.43 o
  -5  -1   3        2.65        3.77      4.15 o
  -4  -1   3       79.71       85.00      4.49 o
  -3  -1   3      125.13       93.50     10.92 o
  -2  -1   3     3415.77     3603.48     84.08 o
  -1  -1   3     2985.81     3104.96     71.46 o
   0  -1   3     6965.11     7071.73     93.26 o
   1  -1   3    19947.65    21606.63    360.58 o
   2  -1   3     1797.60     1892.89     34.20 o
   3  -1   3     1829.85     1773.63     42.31 o
   4  -1   3      124.73      128.92      7.33 o
   5  -1   3       75.14       82.97      8.40 o
   6  -1   3       33.45       30.70      6.75 o
   7  -1   3        0.43        0.00      4.55 o
  -7   0   3       84.07       66.17     13.93 o
  -6   0   3       54.08       52.09      4.91 o
  -5   0   3       86.54       94.48      5.81 o
  -4   0   3      519.66      521.38     10.86 o
  -3   0   3     1953.30     2016.90     59.03 o
  -2   0   3      590.17      554.18     15.94 o
  -1   0   3     1232.35     1278.82     15.45 o
   0   0   3      111.09      131.26      5.67 o
   1   0   3     4109.17     4343.50     62.81 o
   2   0   3      289.74      307.20     10.72 o
   3   0   3      220.47      203.23      6.97 o
   4   0   3     1177.55     1224.53     24.65 o
   5   0   3        4.93        6.62      4.44 o
   6   0   3      182.91      172.80     12.47 o
   7   0   3       11.29       18.37      5.86 o
  -7   1   3        2.55        5.55      7.14 o
  -6   1   3       48.07       40.94      7.93 o
  -5   1   3       38.63       43.31      7.04 o
  -4   1   3        4.16        3.72      1.62 o
  -3   1   3      154.94      152.70      5.88 o
  -2   1   3     1015.30     1067.80     17.71 o
  -1   1   3     5437.04     5525.05     45.50 o
   0   1   3      713.61      724.06      8.55 o
   1   1   3     3084.72     3106.17     73.30 o
   2   1   3     1737.39     1771.26     31.09 o
   3   1   3      228.85      217.93      8.31 o
   4   1   3      530.29      537.37     13.28 o
   5   1   3       64.20       66.68      7.46 o
   6   1   3       18.10       11.69      4.75 o
  -7   2   3      182.94      213.00     24.53 o
  -6   2   3        1.07        2.53      6.23 o
  -5   2   3       92.58       91.87     10.45 o
  -4   2   3      269.86      259.54     10.29 o
  -3   2   3       28.30       21.28      2.93 o
  -2   2   3     1577.50     1641.40     22.41 o
  -1   2   3       30.75       29.74      2.23 o
   0   2   3     1061.54     1083.20     14.89 o
   1   2   3      153.99      161.95      8.18 o
   2   2   3     2994.44     2940.04     69.43 o
   3   2   3      410.80      402.45     11.45 o
   4   2   3      132.12      110.55      6.76 o
   5   2   3      301.91      316.21     15.38 o
   6   2   3        7.91        5.45      4.54 o
  -7   3   3       54.81       43.43     14.50 o
  -6   3   3      190.70      198.01     10.74 o
  -5   3   3      832.73      854.74     24.65 o
  -4   3   3     2522.11     2613.90     41.75 o
  -3   3   3       10.08       12.40      2.76 o
  -2   3   3       65.76       62.70      3.99 o
  -1   3   3      357.20      369.27      7.85 o
   0   3   3     1284.13     1261.66     17.91 o
   1   3   3      502.51      541.91     25.50 o
   2   3   3      537.94      596.08     22.70 o
   3   3   3      496.01      498.37     13.08 o
   4   3   3      640.32      629.84     19.74 o
   5   3   3      565.10      574.60     21.06 o
   6   3   3       39.00       38.77     12.02 o
  -7   4   3       13.80        0.00     10.20 o
  -6   4   3      535.67      589.37     38.97 o
  -5   4   3       63.16       62.83      7.07 o
  -4   4   3        0.02        1.33      3.12 o
  -3   4   3     1054.41     1044.40     19.51 o
  -2   4   3     1270.72     1238.16     20.45 o
  -1   4   3      171.29      147.49      5.40 o
   0   4   3      712.57      723.13     17.25 o
   1   4   3      575.56      551.57     11.19 o
   2   4   3       49.35       53.85      5.55 o
   3   4   3      349.73      355.76     28.25 o
   4   4   3        2.01        9.64      3.59 o
   5   4   3      248.89      260.51     15.28 o
   6   4   3       26.75       25.76     10.70 o
  -7   5   3       18.58       22.86     10.96 o
  -6   5   3       48.23       48.41     12.66 o
  -5   5   3      772.61      824.90     43.96 o
  -4   5   3      430.08      436.96     19.93 o
  -3   5   3     1151.62     1121.27     24.98 o
  -2   5   3     1279.68     1299.07     25.56 o
  -1   5   3      340.32      356.28     12.49 o
   0   5   3      249.69      231.98     10.28 o
   1   5   3     1489.16     1529.73     28.70 o
   2   5   3        2.78        3.79      1.53 o
   3   5   3        1.47        2.20      7.67 o
   4   5   3        2.91        0.40      4.92 o
   5   5   3        9.47       35.62     11.77 o
  -6   6   3      384.45      400.44     33.36 o
  -5   6   3      154.18      152.48     10.00 o
  -4   6   3      832.99      813.01     22.45 o
  -3   6   3      177.32      158.73      7.90 o
  -2   6   3      298.97      284.71     11.88 o
  -1   6   3     3931.26     3918.15     51.33 o
   0   6   3      157.94      168.09      8.38 o
   1   6   3      660.98      668.74     16.30 o
   2   6   3      271.35      285.20      9.26 o
   3   6   3       33.28       39.88      8.46 o
   4   6   3      281.62      304.44     27.42 o
   5   6   3       11.43        9.05      8.77 o
  -6   7   3       15.80        8.36      8.23 o
  -5   7   3        9.92       12.70      6.27 o
  -4   7   3        8.25        9.21      3.65 o
  -3   7   3     1191.15     1217.17     28.23 o
  -2   7   3        0.12        3.65      4.43 o
  -1   7   3      722.47      692.71     21.04 o
   0   7   3     4010.22     4004.58     96.05 o
   1   7   3        0.11        0.00      2.98 o
   2   7   3     1006.59      954.10     19.97 o
   3   7   3        2.94        0.00      6.09 o
   4   7   3        0.07        3.81      6.01 o
  -6   8   3        1.42        0.00     11.54 o
  -5   8   3      306.27      337.75     20.66 o
  -4   8   3      136.53      141.25     12.73 o
  -3   8   3       52.16       59.86      8.57 o
  -2   8   3      779.89      737.66     37.84 o
  -1   8   3       69.83       78.11      9.48 o
   0   8   3     1819.86     1825.11     47.77 o
   1   8   3      174.16      171.12      8.95 o
   2   8   3        0.30        4.94      5.85 o
   3   8   3      400.62      371.25     28.71 o
   4   8   3       56.71       51.31     11.81 o
  -5   9   3       36.31       31.02      9.22 o
  -4   9   3      235.20      224.36     16.65 o
  -3   9   3        4.22        5.95      5.47 o
  -2   9   3      606.50      541.54     33.90 o
  -1   9   3      168.52      169.10     19.00 o
   0   9   3       20.46       10.09      8.95 o
   1   9   3      354.32      373.87     21.50 o
   2   9   3      356.11      339.95     21.71 o
   3   9   3       42.69       66.04     10.99 o
  -4  10   3      102.05       90.12     11.46 o
  -3  10   3       18.64       18.49      6.63 o
  -2  10   3      127.36      122.22     17.18 o
  -1  10   3      340.15      329.83     27.63 o
   0  10   3      104.71      112.46     17.27 o
   1  10   3       82.57      106.00     13.11 o
   2  10   3       63.52       66.14     11.55 o
  -3  11   3       12.98       22.82      8.95 o
  -2  11   3       18.09       16.71      9.07 o
  -1  11   3      216.31      183.55     22.39 o
   0  11   3       13.44        4.22      8.43 o
   1  11   3       34.91       48.34     10.41 o
   1 -14   4      206.11      230.25     30.20 o
   2 -14   4        4.26        3.88     10.63 o
  -1 -13   4       55.56       47.28     15.89 o
   0 -13   4       56.58       38.97     14.72 o
   1 -13   4      117.93      118.43     20.60 o
   2 -13   4      254.03      249.85     29.05 o
   3 -13   4       71.88       63.23     16.40 o
   4 -13   4      129.49      124.68     22.24 o
  -2 -12   4        4.85        6.28     10.95 o
  -1 -12   4        5.54        2.87     10.41 o
   0 -12   4       90.81      110.87     18.95 o
   1 -12   4       63.21       70.27     16.76 o
   2 -12   4       73.05       64.06     15.68 o
   3 -12   4      333.49      308.12     29.75 o
   4 -12   4       21.52        7.55      7.56 o
   5 -12   4      163.78      144.72     22.26 o
  -3 -11   4       10.82       14.36     12.27 o
  -2 -11   4        2.47       16.32     10.28 o
  -1 -11   4      753.84      770.24     49.84 o
   0 -11   4      107.62      117.68     19.20 o
   1 -11   4       15.98       20.59     11.13 o
   2 -11   4       15.20       23.20     10.04 o
   3 -11   4       16.10       11.47      9.47 o
   4 -11   4       15.50       28.49     11.94 o
   5 -11   4       13.09       13.09      8.30 o
  -4 -10   4       42.98       82.64     20.76 o
  -3 -10   4      572.09      685.28     49.83 o
  -2 -10   4       21.81       27.72     12.22 o
  -1 -10   4       28.30       30.95     13.54 o
   0 -10   4      636.46      602.21     40.22 o
   1 -10   4       84.68       87.31     15.50 o
   2 -10   4      359.07      344.29     28.71 o
   3 -10   4       45.05       33.12     10.63 o
   4 -10   4       20.47       30.85     12.08 o
   5 -10   4       24.20       18.97      9.69 o
   6 -10   4       36.65       42.79     13.94 o
  -4  -9   4        1.46        0.00      7.66 o
  -3  -9   4      294.38      325.50     31.55 o
  -2  -9   4       93.20      115.76     19.99 o
  -1  -9   4       77.37       67.69     14.49 o
   0  -9   4     1117.10     1126.43     36.10 o
   1  -9   4      597.05      559.71     35.51 o
   2  -9   4       31.31       47.80     12.67 o
   3  -9   4        2.19        6.73      8.36 o
   4  -9   4      487.14      540.04     35.48 o
   5  -9   4       14.10       29.85     11.04 o
   6  -9   4        4.71       13.05      9.85 o
  -5  -8   4       24.70       13.78      8.08 o
  -4  -8   4      298.56      309.95     25.78 o
  -3  -8   4       71.59       59.13      7.66 o
  -2  -8   4     1188.72     1190.14     33.44 o
  -1  -8   4      678.52      657.58     21.01 o
   0  -8   4        3.60        0.00      3.01 o
   1  -8   4      187.77      180.22     13.67 o
   2  -8   4      984.09     1007.88     56.93 o
   3  -8   4      285.56      254.68     22.20 o
   4  -8   4      155.63      138.97     17.83 o
   5  -8   4       41.48       38.09     11.37 o
   6  -8   4        3.39        5.30      9.00 o
  -5  -7   4      142.07      154.64     19.58 o
  -4  -7   4      481.63      484.29     27.85 o
  -3  -7   4      114.45      119.03     11.44 o
  -2  -7   4       16.97       19.43      3.82 o
  -1  -7   4     1370.39     1409.91     64.41 o
   0  -7   4     1183.40     1113.53     48.45 o
   1  -7   4      313.65      252.97     20.60 o
   2  -7   4      881.49      874.40     28.15 o
   3  -7   4      405.55      421.14     18.77 o
   4  -7   4      438.18      458.85     29.32 o
   5  -7   4      312.70      337.01     26.41 o
   6  -7   4        2.80        6.73      8.57 o
  -6  -6   4       32.96       30.57     11.17 o
  -5  -6   4       13.32       11.35      8.74 o
  -4  -6   4        0.91        5.76      4.13 o
  -3  -6   4      655.72      660.42     18.41 o
  -2  -6   4      606.55      585.68     16.74 o
  -1  -6   4       25.13       22.95      4.45 o
   0  -6   4     2359.48     2506.30     76.18 o
   1  -6   4      281.51      246.28     19.01 o
   2  -6   4      132.43      119.71     13.13 o
   3  -6   4     2548.38     2763.32     93.28 o
   4  -6   4      101.17      122.82     14.67 o
   5  -6   4      244.00      260.10     22.86 o
   6  -6   4       52.59       61.57     12.99 o
   7  -6   4       38.41       25.04      8.43 o
  -6  -5   4        2.57        0.72      8.81 o
  -5  -5   4        5.59        0.00      7.42 o
  -4  -5   4       53.71       42.31      9.21 o
  -3  -5   4       91.72       94.50      6.33 o
  -2  -5   4      724.65      664.58     31.16 o
  -1  -5   4     2567.09     2585.62    159.05 o
   0  -5   4        8.25        6.79      5.71 o
   1  -5   4     3560.24     3464.03    125.81 o
   2  -5   4        5.73       10.38      3.40 o
   3  -5   4      198.56      196.12     15.73 o
   4  -5   4      656.32      638.21     27.19 o
   5  -5   4       20.80       16.59      5.43 o
   6  -5   4      450.27      424.05     46.60 o
   7  -5   4       79.90      102.61     11.66 o
  -6  -4   4        0.54        0.00      8.91 o
  -5  -4   4       93.24       83.92     14.43 o
  -4  -4   4      149.65      151.64      9.70 o
  -3  -4   4      206.39      196.88      8.11 o
  -2  -4   4       45.37       41.35      4.79 o
  -1  -4   4     5478.95     5543.92    124.66 o
   0  -4   4       61.01       67.56      9.96 o
   1  -4   4      298.96      293.34     12.12 o
   2  -4   4      252.76      235.68     10.60 o
   3  -4   4      119.26      124.13     11.90 o
   4  -4   4      642.96      600.79     29.37 o
   5  -4   4      121.78      117.26     14.49 o
   6  -4   4       44.05       48.77      8.02 o
   7  -4   4       17.07       24.99      8.74 o
  -6  -3   4       58.38       34.94     10.83 o
  -5  -3   4      381.79      345.31     26.28 o
  -4  -3   4        6.93       10.69      6.42 o
  -3  -3   4      516.25      533.57     13.79 o
  -2  -3   4     4717.69     4670.48     97.08 o
  -1  -3   4     1758.26     1853.90     52.62 o
   0  -3   4      171.94      168.11      9.18 o
   1  -3   4        5.05       12.16      5.84 o
   2  -3   4      322.95      288.03     10.96 o
   3  -3   4      386.67      391.99     11.92 o
   4  -3   4        4.98        3.13      5.18 o
   5  -3   4       39.99       36.02      6.37 o
   6  -3   4       87.98       96.68     10.13 o
   7  -3   4        9.65        7.17      4.90 o
  -7  -2   4       10.09        4.67      6.71 o
  -6  -2   4      264.19      228.52     23.37 o
  -5  -2   4       18.19       19.07      8.89 o
  -4  -2   4     1917.97     1941.00     86.30 o
  -3  -2   4      217.15      208.40     16.52 o
  -2  -2   4      516.82      580.16     22.48 o
  -1  -2   4     1326.76     1343.56     40.63 o
   0  -2   4      247.79      248.86      7.75 o
   1  -2   4      405.50      428.64     10.40 o
   2  -2   4      339.92      331.77      9.03 o
   3  -2   4      372.92      382.05     14.26 o
   4  -2   4      140.27      144.76      9.93 o
   5  -2   4       49.51       51.86      7.12 o
   6  -2   4       53.27       54.20      8.02 o
   7  -2   4       42.41       37.79      7.69 o
  -7  -1   4       96.31       86.52     16.09 o
  -6  -1   4      138.13      132.58     18.50 o
  -5  -1   4      541.22      531.46     32.17 o
  -4  -1   4      224.28      225.13     13.37 o
  -3  -1   4      846.27      805.01     33.99 o
  -2  -1   4      844.15      793.92     30.51 o
  -1  -1   4     1261.12     1290.27     23.60 o
   0  -1   4     4753.19     4917.61     59.01 o
   1  -1   4     2129.88     2166.42     36.29 o
   2  -1   4      149.24      148.88      7.35 o
   3  -1   4      389.95      416.99     14.88 o
   4  -1   4       68.29       69.90      5.65 o
   5  -1   4       12.83        3.34      4.37 o
   6  -1   4       19.99       22.10      6.28 o
  -7   0   4       44.85       21.47     10.78 o
  -6   0   4        0.65        0.00      8.57 o
  -5   0   4      229.02      202.03     20.29 o
  -4   0   4      767.01      769.23     29.52 o
  -3   0   4     2284.14     2333.15     46.41 o
  -2   0   4     2888.35     2882.65     40.97 o
  -1   0   4      525.03      540.23     10.12 o
   0   0   4       43.28       36.39      3.20 o
   1   0   4     1752.14     1668.68     29.28 o
   2   0   4       29.28       28.58      3.72 o
   3   0   4      288.44      306.01      8.99 o
   4   0   4      165.15      159.30      8.09 o
   5   0   4      144.18      136.07     10.55 o
   6   0   4      103.15      113.10     10.45 o
  -7   1   4        2.75        0.00      7.28 o
  -6   1   4      419.00      406.50     31.19 o
  -5   1   4      901.99      981.47     45.67 o
  -4   1   4     1203.18     1162.50     21.01 o
  -3   1   4      385.51      386.99      9.54 o
  -2   1   4       62.89       57.53      2.90 o
  -1   1   4     3647.99     3528.68     34.49 o
   0   1   4     1249.27     1277.13     17.31 o
   1   1   4      397.03      374.83     24.66 o
   2   1   4      840.38      822.01     17.19 o
   3   1   4       35.53       32.90      3.68 o
   4   1   4     1068.04     1055.88     22.33 o
   5   1   4        7.75        9.25     10.07 o
   6   1   4       18.51        9.58      7.50 o
  -7   2   4       31.12       31.92     11.63 o
  -6   2   4       59.87       56.87     12.32 o
  -5   2   4       78.34       71.76      3.71 o
  -4   2   4       26.67       30.50      3.38 o
  -3   2   4     2755.87     2816.40     44.08 o
  -2   2   4      319.01      364.11      7.92 o
  -1   2   4     4523.86     4750.90     45.26 o
   0   2   4     2983.90     2992.67     43.93 o
   1   2   4      619.41      648.79     17.63 o
   2   2   4     3174.70     3239.21     85.95 o
   3   2   4      386.51      387.12     10.71 o
   4   2   4      299.27      298.25     23.07 o
   5   2   4      150.17      146.43     10.18 o
   6   2   4       15.15        5.87      7.10 o
  -7   3   4        9.07       16.53     10.89 o
  -6   3   4        1.83        8.62      7.84 o
  -5   3   4       37.91       34.30      6.12 o
  -4   3   4       36.10       35.90      4.26 o
  -3   3   4      348.82      361.05     10.11 o
  -2   3   4     1849.01     1952.88     24.17 o
  -1   3   4      148.10      157.12      5.16 o
   0   3   4     3029.72     2976.84     34.77 o
   1   3   4      974.51     1047.16     25.97 o
   2   3   4      117.87      126.22     17.23 o
   3   3   4      613.02      575.89     13.60 o
   4   3   4      159.16      169.90      9.12 o
   5   3   4      185.04      220.06     12.11 o
   6   3   4      199.40      218.34     24.28 o
  -7   4   4        3.25        7.75      7.18 o
  -6   4   4       78.25       70.20     15.13 o
  -5   4   4       70.94       68.30      9.54 o
  -4   4   4       70.72       73.53      6.35 o
  -3   4   4       37.08       33.84      3.79 o
  -2   4   4      799.90      721.21     28.23 o
  -1   4   4      247.83      268.44      8.19 o
   0   4   4      413.50      441.89     10.03 o
   1   4   4      250.71      276.22     13.47 o
   2   4   4      165.68      143.51     11.10 o
   3   4   4      154.59      157.78     18.02 o
   4   4   4      144.20      134.18     10.87 o
   5   4   4      207.11      172.82     21.47 o
  -6   5   4      225.56      241.92     26.09 o
  -5   5   4       22.63       31.66     11.05 o
  -4   5   4      272.54      275.38     34.92 o
  -3   5   4      224.89      211.02     10.40 o
  -2   5   4      481.51      494.09     12.73 o
  -1   5   4      337.29      350.93     11.35 o
   0   5   4      366.58      354.55      9.05 o
   1   5   4     1143.83     1102.96     31.09 o
   2   5   4      283.31      274.70     15.82 o
   3   5   4       24.37       19.80      6.46 o
   4   5   4        1.70        5.84      9.10 o
   5   5   4       29.34       50.63     14.34 o
  -6   6   4      244.46      253.47     26.83 o
  -5   6   4      552.42      582.32     19.68 o
  -4   6   4      160.35      185.63     10.51 o
  -3   6   4       54.21       44.26      7.82 o
  -2   6   4      212.12      202.49      8.61 o
  -1   6   4     1931.71     1855.76     26.59 o
   0   6   4       25.16       27.08      4.26 o
   1   6   4        3.97        1.94      1.45 o
   2   6   4       23.98       23.52      8.06 o
   3   6   4      219.85      213.13     15.85 o
   4   6   4       58.66       74.23     11.16 o
  -6   7   4      259.69      314.20     30.31 o
  -5   7   4       39.13       30.51      7.75 o
  -4   7   4      132.40      138.97     12.48 o
  -3   7   4     1258.19     1294.90     36.38 o
  -2   7   4       77.49       82.64      7.11 o
  -1   7   4      665.15      652.37     19.32 o
   0   7   4      119.35      121.92      7.80 o
   1   7   4        0.86        1.92      2.27 o
   2   7   4      178.95      187.80     14.93 o
   3   7   4      119.24      116.60     12.54 o
   4   7   4        3.40        3.04      7.96 o
  -5   8   4      434.90      435.05     34.01 o
  -4   8   4       80.01       87.34     10.55 o
  -3   8   4      786.61      784.29     28.45 o
  -2   8   4      402.16      403.68     18.47 o
  -1   8   4        0.11        6.42      4.74 o
   0   8   4      140.17      141.39      6.87 o
   1   8   4      244.51      225.93      8.68 o
   2   8   4       46.16       46.69      9.19 o
   3   8   4       29.83       24.01      7.21 o
  -5   9   4      264.24      262.55     19.34 o
  -4   9   4      221.25      229.14     16.95 o
  -3   9   4        3.05        0.00      4.80 o
  -2   9   4     1082.78     1066.95     32.83 o
  -1   9   4      155.78      156.63     11.29 o
   0   9   4      103.07       95.80      7.40 o
   1   9   4      190.98      200.29     16.53 o
   2   9   4       88.33       87.64     11.65 o
  -4  10   4      256.17      262.68     18.79 o
  -3  10   4      101.61      137.54     15.18 o
  -2  10   4      217.86      208.16     14.55 o
  -1  10   4      622.32      606.20     23.40 o
   0  10   4      282.71      315.17     20.63 o
   1  10   4      263.06      262.10     27.99 o
  -2  11   4      301.35      300.41     18.16 o
  -1  11   4      213.67      210.25     22.60 o
   0 -14   5      263.49      290.64     32.56 o
   1 -14   5      125.19      132.98     23.46 o
   2 -14   5        3.62       21.78     13.71 o
  -1 -13   5      205.25      210.35     28.39 o
   0 -13   5        1.25        0.00     11.63 o
   1 -13   5      180.96      151.17     22.88 o
   2 -13   5      126.20      131.05     21.88 o
   3 -13   5        4.83        0.00      9.21 o
   4 -13   5       69.92       76.11     17.25 o
  -2 -12   5        4.57        0.00     11.94 o
  -1 -12   5      196.56      199.19     28.33 o
   0 -12   5      198.53      216.28     26.28 o
   1 -12   5       91.64      100.69     19.38 o
   2 -12   5      475.39      468.04     37.51 o
   3 -12   5       22.69       13.03     10.08 o
   4 -12   5        5.41        7.24     10.30 o
   5 -12   5      101.16      147.62     23.15 o
  -3 -11   5       76.21       73.60     19.65 o
  -2 -11   5       86.19       68.65     15.87 o
  -1 -11   5      120.14      171.20     23.80 o
   0 -11   5      342.22      404.88     34.15 o
   1 -11   5       51.93       47.20     14.72 o
   2 -11   5        1.83        0.31      9.46 o
   3 -11   5      871.12      771.36     45.56 o
   4 -11   5       71.37      130.34     19.72 o
   5 -11   5       67.80       58.63     13.92 o
  -4 -10   5        8.03       12.00      7.33 o
  -3 -10   5       55.29       58.90     16.55 o
  -2 -10   5      207.61      230.36     27.27 o
  -1 -10   5       11.53        0.00     11.00 o
   0 -10   5       24.59       18.35     11.82 o
   1 -10   5      325.50      330.31     29.48 o
   2 -10   5       10.53        0.27      8.73 o
   3 -10   5      619.90      606.91     38.02 o
   4 -10   5      200.51      259.23     26.24 o
   5 -10   5       13.66        7.86      8.37 o
   6 -10   5       49.09       64.64     15.70 o
  -4  -9   5        9.10        7.68      6.71 o
  -3  -9   5       30.54       25.69      7.75 o
  -2  -9   5      129.78      133.54     26.14 o
  -1  -9   5      285.67      295.02     18.10 o
   0  -9   5       52.07       59.32     14.68 o
   1  -9   5      439.81      426.25     30.42 o
   2  -9   5      237.30      229.25     22.12 o
   3  -9   5        6.37        0.00      6.99 o
   4  -9   5      367.21      387.13     29.88 o
   5  -9   5       59.19       67.26     14.32 o
   6  -9   5        1.06        2.75      6.87 o
  -5  -8   5      252.74      269.21     27.03 o
  -4  -8   5      185.61      189.17     21.58 o
  -3  -8   5      106.89      114.22     10.27 o
  -2  -8   5      695.27      688.53     21.81 o
  -1  -8   5      137.26      153.10     10.51 o
   0  -8   5       37.23       33.95      7.10 o
   1  -8   5       39.16       48.51     10.36 o
   2  -8   5      479.14      485.50     40.93 o
   3  -8   5       29.96       53.29     12.22 o
   4  -8   5        1.83        0.00      7.88 o
   5  -8   5       10.28       11.07      6.95 o
   6  -8   5       82.11      104.30     16.71 o
  -5  -7   5       19.41       13.13      8.70 o
  -4  -7   5      293.41      310.93     15.72 o
  -3  -7   5     2175.15     2105.40     47.33 o
  -2  -7   5      193.02      198.16     13.92 o
  -1  -7   5      357.94      354.44     14.35 o
   0  -7   5      456.20      419.77     28.55 o
   1  -7   5      496.63      539.15     51.22 o
   2  -7   5      628.46      621.47     25.78 o
   3  -7   5       15.92       29.13      5.94 o
   4  -7   5       23.18       22.46      8.95 o
   5  -7   5       24.90       25.64      9.49 o
   6  -7   5       20.26       27.21      7.39 o
  -6  -6   5       69.87       59.10     13.78 o
  -5  -6   5       68.13       51.06     12.90 o
  -4  -6   5       67.20       72.98      7.28 o
  -3  -6   5       34.25       24.87      4.67 o
  -2  -6   5     3407.73     3301.00     51.32 o
  -1  -6   5      711.23      711.18     39.63 o
   0  -6   5     3991.20     3991.53    106.58 o
   1  -6   5       43.32       55.73     10.21 o
   2  -6   5        1.03        0.00      5.72 o
   3  -6   5     1174.84     1213.12     32.22 o
   4  -6   5      110.79      124.78     10.23 o
   5  -6   5       69.49       73.90     12.73 o
   6  -6   5       20.60       36.97     10.47 o
  -6  -5   5        8.87       14.88      9.74 o
  -5  -5   5       14.06       14.91      8.82 o
  -4  -5   5      713.46      657.63     19.73 o
  -3  -5   5      367.09      322.01     35.54 o
  -2  -5   5     2514.79     2416.45     57.32 o
  -1  -5   5      153.47      159.47     10.80 o
   0  -5   5      753.35      756.58     33.62 o
   1  -5   5     3429.70     3289.01     83.15 o
   2  -5   5      159.14      171.46      9.86 o
   3  -5   5       14.54        4.85      5.28 o
   4  -5   5       45.15       55.68      7.19 o
   5  -5   5       44.98       40.13      9.56 o
   6  -5   5       60.65       85.42     10.24 o
  -6  -4   5      104.14      102.31     16.29 o
  -5  -4   5        5.35       11.45      9.16 o
  -4  -4   5      371.26      356.55     11.56 o
  -3  -4   5      401.09      441.03     18.56 o
  -2  -4   5      186.94      187.81      9.36 o
  -1  -4   5     1420.06     1391.69     46.65 o
   0  -4   5       17.33       13.44      5.89 o
   1  -4   5     2234.08     2144.83     33.92 o
   2  -4   5      709.83      728.90     27.63 o
   3  -4   5        0.63        0.00      2.70 o
   4  -4   5      621.72      604.51     30.39 o
   5  -4   5      218.63      184.49     18.81 o
   6  -4   5        1.66        0.00      9.73 o
  -6  -3   5        5.80       10.04      8.18 o
  -5  -3   5      218.29      173.27     19.21 o
  -4  -3   5       10.37       13.09      7.98 o
  -3  -3   5      396.33      364.69     23.52 o
  -2  -3   5      193.35      217.46     16.81 o
  -1  -3   5      604.03      626.02     27.51 o
   0  -3   5      955.51      938.08     19.09 o
   1  -3   5       12.86       17.30      3.28 o
   2  -3   5     4174.54     4196.98     64.96 o
   3  -3   5      979.10      972.97     20.26 o
   4  -3   5      120.37      118.76      9.18 o
   5  -3   5        6.00       14.79      5.23 o
   6  -3   5      116.98      123.14     11.22 o
  -6  -2   5        1.19        7.09      8.43 o
  -5  -2   5      106.18      107.67     16.02 o
  -4  -2   5      231.39      241.51     20.63 o
  -3  -2   5      667.55      619.60     30.53 o
  -2  -2   5       16.36       18.53      2.10 o
  -1  -2   5       78.90       81.41      4.51 o
   0  -2   5      759.43      770.23     17.03 o
   1  -2   5     2949.34     2954.08     39.53 o
   2  -2   5     1017.99     1039.22     18.45 o
   3  -2   5      259.59      258.56     11.87 o
   4  -2   5      500.89      523.11     29.46 o
   5  -2   5      273.06      257.22     14.40 o
   6  -2   5       39.71       46.13     11.95 o
  -7  -1   5        0.32       11.91      8.18 o
  -6  -1   5      504.69      474.64     34.23 o
  -5  -1   5      119.00      122.89     16.28 o
  -4  -1   5      226.66      219.84     22.18 o
  -3  -1   5      481.60      463.98     26.04 o
  -2  -1   5      602.13      573.39     13.13 o
  -1  -1   5       19.54       16.64      2.61 o
   0  -1   5      348.16      328.13      7.12 o
   1  -1   5       82.01       88.95      6.09 o
   2  -1   5     2273.72     2240.07     39.97 o
   3  -1   5     1161.06     1191.52     28.47 o
   4  -1   5      569.56      534.47     25.90 o
   5  -1   5       11.33       12.51      3.76 o
   6  -1   5        3.58        0.00      4.84 o
  -7   0   5       61.70       76.12     16.05 o
  -6   0   5      409.29      393.51     31.44 o
  -5   0   5      255.50      233.33     22.29 o
  -4   0   5      148.43      140.43     14.25 o
  -3   0   5     1071.95     1124.96     24.11 o
  -2   0   5     1387.60     1360.92     16.80 o
  -1   0   5       30.68       32.94      2.23 o
   0   0   5      734.48      791.53     17.19 o
   1   0   5      787.23      800.11     18.13 o
   2   0   5      119.68      130.53      6.80 o
   3   0   5       29.48       29.06      3.06 o
   4   0   5        2.47        3.38      3.69 o
   5   0   5      178.55      176.55     11.57 o
   6   0   5        3.74        3.99      4.81 o
  -7   1   5        6.61        2.31      7.46 o
  -6   1   5       53.90       78.66     16.06 o
  -5   1   5      107.60      100.55     15.72 o
  -4   1   5     3149.65     3262.75     89.33 o
  -3   1   5      153.35      172.39      6.99 o
  -2   1   5     1047.35     1082.72     15.23 o
  -1   1   5     1863.89     1824.22     21.02 o
   0   1   5        5.09       11.13      1.86 o
   1   1   5      844.54      804.74     12.62 o
   2   1   5      327.56      326.17      9.40 o
   3   1   5        2.06        5.72      1.88 o
   4   1   5        0.67        3.61      3.00 o
   5   1   5        6.41        7.84     14.62 o
   6   1   5        0.22        0.00      9.05 o
  -7   2   5       21.16       29.25     12.44 o
  -6   2   5      281.34      275.96     26.50 o
  -5   2   5       71.40       71.04      2.59 o
  -4   2   5       20.64       21.05      4.59 o
  -3   2   5     2612.23     2662.67     39.74 o
  -2   2   5       39.82       32.00      3.06 o
  -1   2   5     5590.44     5815.63     49.97 o
   0   2   5      175.39      181.93      5.03 o
   1   2   5        4.10        4.34      4.70 o
   2   2   5      813.63      827.42     33.42 o
   3   2   5      372.73      389.67     26.75 o
   4   2   5       11.12       15.11      3.85 o
   5   2   5       49.79       43.21      6.95 o
   6   2   5       68.01       47.98     13.26 o
  -6   3   5        1.54        5.86      8.48 o
  -5   3   5      226.31      239.12     10.80 o
  -4   3   5       23.47       19.41      3.71 o
  -3   3   5     1752.50     1760.18     30.75 o
  -2   3   5      549.45      525.99     10.77 o
  -1   3   5      500.46      537.39     14.81 o
   0   3   5     4167.17     4105.41     41.26 o
   1   3   5      406.99      381.42     14.07 o
   2   3   5      228.01      224.77     17.04 o
   3   3   5       51.05       56.69     12.47 o
   4   3   5      193.42      194.13     21.40 o
   5   3   5       10.84       16.70      8.66 o
  -6   4   5        5.84        0.03      8.70 o
  -5   4   5      421.96      428.90     17.13 o
  -4   4   5       72.55       63.88      6.59 o
  -3   4   5      180.74      172.36      9.01 o
  -2   4   5     2341.66     2313.35     32.50 o
  -1   4   5      290.35      283.17      7.83 o
   0   4   5      403.21      396.74      8.71 o
   1   4   5      478.19      476.01     18.65 o
   2   4   5      234.07      218.80     13.28 o
   3   4   5      320.96      327.90     22.01 o
   4   4   5      256.19      256.48     24.53 o
   5   4   5        0.21        0.00      8.08 o
  -6   5   5        4.19       13.74     10.21 o
  -5   5   5       61.87       76.89     14.62 o
  -4   5   5      723.43      737.91     26.95 o
  -3   5   5      174.93      169.78      8.01 o
  -2   5   5      405.19      406.80     10.69 o
  -1   5   5      205.98      216.23      7.43 o
   0   5   5      246.88      238.12      8.48 o
   1   5   5     1202.73     1164.64     31.87 o
   2   5   5     1054.11     1035.31     32.16 o
   3   5   5        1.89        5.58      5.08 o
   4   5   5        1.49       10.62      6.36 o
  -6   6   5       13.04       14.74      9.98 o
  -5   6   5       40.93       31.57     10.53 o
  -4   6   5      188.11      182.49     10.57 o
  -3   6   5       38.26       39.97      5.78 o
  -2   6   5      143.41      156.04      7.05 o
  -1   6   5       14.66       14.08      3.09 o
   0   6   5     1799.73     1802.24     31.04 o
   1   6   5       52.54       51.88      8.50 o
   2   6   5      193.80      193.19     22.02 o
   3   6   5      329.37      342.00     20.17 o
   4   6   5       51.74       54.97      9.54 o
  -5   7   5       58.14       46.04      8.35 o
  -4   7   5       86.34       67.78      9.14 o
  -3   7   5      292.39      283.67     17.32 o
  -2   7   5      114.95      129.19      8.69 o
  -1   7   5       16.43       16.82      3.60 o
   0   7   5      114.26      105.56      7.66 o
   1   7   5      721.98      713.38     27.26 o
   2   7   5       39.79       37.82      7.51 o
   3   7   5      204.29      229.04     17.68 o
  -5   8   5      180.86      212.53     17.14 o
  -4   8   5        3.56       12.67      6.05 o
  -3   8   5      408.81      408.11     20.11 o
  -2   8   5       57.04       52.83      7.30 o
  -1   8   5       21.22       20.89      4.16 o
   0   8   5      519.36      536.38     15.94 o
   1   8   5       88.41       87.14     10.75 o
   2   8   5        0.24        4.96     17.07 o
   3   8   5      101.62       91.89     12.04 o
  -4   9   5       73.14       73.78      9.58 o
  -3   9   5        1.48        0.00      5.20 o
  -2   9   5      417.89      396.84     19.31 o
  -1   9   5      122.58      117.75     10.28 o
   0   9   5       88.62       89.43     11.40 o
   1   9   5       21.64       33.67      7.80 o
   2   9   5       57.12       46.81     10.55 o
  -3  10   5      137.07      153.31     13.48 o
  -2  10   5      369.47      398.15     20.07 o
  -1  10   5      133.77      135.56     18.08 o
   0  10   5       72.32       64.38      9.83 o
   0 -14   6       22.23       46.84     14.94 o
   1 -14   6       38.27       31.28     11.90 o
   2 -14   6        7.01       44.33     17.43 o
  -1 -13   6      152.82      174.44     25.94 o
   0 -13   6      230.67      254.53     30.29 o
   1 -13   6       19.90       13.21      9.98 o
   2 -13   6      106.52      112.97     19.36 o
   3 -13   6       74.60       60.45     14.94 o
   4 -13   6        1.60        3.73      9.12 o
  -2 -12   6       18.81        0.00     14.05 o
  -1 -12   6       72.06       80.19     17.70 o
   0 -12   6      282.54      332.69     31.90 o
   1 -12   6       51.18       72.44     16.14 o
   2 -12   6      539.12      538.48     40.03 o
   3 -12   6       52.50       61.08     14.47 o
   4 -12   6        1.28        0.82     10.29 o
  -3 -11   6       58.69       76.24     18.00 o
  -2 -11   6      249.53      262.72     30.09 o
  -1 -11   6       61.13       76.77     16.40 o
   0 -11   6      667.96      734.70     46.54 o
   1 -11   6      146.69      142.23     20.60 o
   2 -11   6      153.56      131.15     19.20 o
   3 -11   6      651.18      647.99     41.61 o
   4 -11   6      105.11      104.39     18.21 o
   5 -11   6       11.78        2.93      8.90 o
  -4 -10   6      169.71      149.22     18.46 o
  -3 -10   6       30.49       41.97     16.44 o
  -2 -10   6      718.80      763.00     49.86 o
  -1 -10   6       40.66       65.48     14.93 o
   0 -10   6       71.99       77.00     16.42 o
   1 -10   6     1016.77      979.96     51.18 o
   2 -10   6      104.45      104.43     17.10 o
   3 -10   6      169.56      189.89     20.83 o
   4 -10   6       82.84      137.61     20.19 o
   5 -10   6        0.25        3.86      8.86 o
  -4  -9   6       85.33       72.38     16.06 o
  -3  -9   6        2.59        2.74      3.95 o
  -2  -9   6      126.19      124.12     18.82 o
  -1  -9   6      690.82      709.26     28.65 o
   0  -9   6       26.00       14.63      9.55 o
   1  -9   6      815.58      758.31     41.95 o
   2  -9   6      248.58      249.10     23.38 o
   3  -9   6       43.22       65.73     13.80 o
   4  -9   6      147.94      139.87     18.11 o
   5  -9   6      113.59      122.42     17.92 o
   6  -9   6       26.61       42.10     12.51 o
  -5  -8   6       89.36       93.07     16.92 o
  -4  -8   6       83.11       75.54     15.12 o
  -3  -8   6       44.51       35.22      6.49 o
  -2  -8   6      300.83      306.33     16.39 o
  -1  -8   6      568.98      612.37     24.88 o
   0  -8   6      132.80      133.63     17.87 o
   1  -8   6      264.80      271.73     17.93 o
   2  -8   6      637.59      643.34     54.15 o
   3  -8   6      469.87      467.75     29.69 o
   4  -8   6       96.03       74.53     13.47 o
   5  -8   6       25.90       29.22     10.25 o
   6  -8   6       38.61       45.80     12.70 o
  -5  -7   6       27.34       18.44      9.10 o
  -4  -7   6       84.71       93.97      8.49 o
  -3  -7   6      963.04      878.65     27.58 o
  -2  -7   6      651.51      619.96     22.83 o
  -1  -7   6       96.55      106.28     10.62 o
   0  -7   6      581.73      597.87     34.87 o
   1  -7   6       60.53       61.77      6.39 o
   2  -7   6        4.23        0.00      4.71 o
   3  -7   6       43.89       40.07      6.52 o
   4  -7   6      430.22      434.11     28.08 o
   5  -7   6       34.43       29.50      9.94 o
   6  -7   6      116.77      107.15     16.84 o
  -6  -6   6      161.91      161.29     21.66 o
  -5  -6   6      161.05      162.47     21.39 o
  -4  -6   6       55.79       62.40      6.28 o
  -3  -6   6        6.54        4.12      3.31 o
  -2  -6   6      144.90      145.12     10.35 o
  -1  -6   6      576.00      557.98     22.51 o
   0  -6   6      334.55      351.26     24.67 o
   1  -6   6      525.64      531.83     20.43 o
   2  -6   6        5.47        0.00      5.76 o
   3  -6   6      342.02      355.90     16.09 o
   4  -6   6      187.50      190.14     12.35 o
   5  -6   6       34.87       24.14      6.31 o
   6  -6   6        0.97        0.00      9.81 o
  -6  -5   6      155.63      164.41     22.54 o
  -5  -5   6       88.94       95.62     16.96 o
  -4  -5   6       61.91       70.24      5.35 o
  -3  -5   6      328.25      330.24     13.15 o
  -2  -5   6      574.23      591.25     19.40 o
  -1  -5   6       70.79       70.14     10.93 o
   0  -5   6        2.63        0.00      6.04 o
   1  -5   6     1002.80     1003.81     27.72 o
   2  -5   6      631.79      660.92     40.44 o
   3  -5   6       42.04       47.13      8.79 o
   4  -5   6       13.25       16.53      4.16 o
   5  -5   6       84.80       86.40     13.84 o
   6  -5   6        8.21        5.44      5.55 o
  -6  -4   6      201.11      235.77     25.66 o
  -5  -4   6      137.67      132.70     18.09 o
  -4  -4   6     1351.61     1303.84     54.69 o
  -3  -4   6       46.42       43.95      7.52 o
  -2  -4   6      582.71      588.24     30.64 o
  -1  -4   6     3551.38     3625.60     93.44 o
   0  -4   6       74.08       79.43      7.15 o
   1  -4   6     2881.17     2789.85     41.32 o
   2  -4   6      683.29      687.40     18.76 o
   3  -4   6        4.16        1.49      3.35 o
   4  -4   6       45.49       46.88      6.73 o
   5  -4   6       73.31       68.61     13.27 o
   6  -4   6        0.20        0.51      4.58 o
  -6  -3   6      193.05      181.15     22.28 o
  -5  -3   6        1.03        0.10      6.55 o
  -4  -3   6        2.73        0.00      5.90 o
  -3  -3   6     1234.10     1259.43     68.93 o
  -2  -3   6      564.80      628.31     16.03 o
  -1  -3   6     2933.25     2923.51     54.46 o
   0  -3   6      640.61      651.81     15.72 o
   1  -3   6      109.77      121.81      4.96 o
   2  -3   6     6764.19     6751.34     81.78 o
   3  -3   6       52.73       45.19      4.34 o
   4  -3   6      132.81      128.17     15.12 o
   5  -3   6        2.23        3.08      7.14 o
   6  -3   6        2.38        0.00      4.84 o
  -6  -2   6      113.11      125.23     18.75 o
  -5  -2   6      314.31      281.64     25.16 o
  -4  -2   6       11.73       12.51      7.58 o
  -3  -2   6     1434.07     1408.96     36.17 o
  -2  -2   6       11.40        6.96      1.92 o
  -1  -2   6      526.76      566.74     13.62 o
   0  -2   6     2604.25     2534.90     55.12 o
   1  -2   6     3595.14     3657.64     39.91 o
   2  -2   6       13.57        7.89      7.26 o
   3  -2   6      684.99      698.76     20.62 o
   4  -2   6       49.88       50.81     10.61 o
   5  -2   6      158.99      159.88      9.40 o
   6  -2   6       43.84       43.36      7.43 o
  -6  -1   6       13.51        8.84      8.90 o
  -5  -1   6       28.81       47.07     11.63 o
  -4  -1   6       98.70       96.41     14.76 o
  -3  -1   6       14.44       15.71      4.63 o
  -2  -1   6     2911.90     2943.47     41.20 o
  -1  -1   6      810.31      792.84     16.48 o
   0  -1   6     1202.14     1127.36     31.91 o
   1  -1   6      445.54      448.80     14.43 o
   2  -1   6      410.36      391.97      9.98 o
   3  -1   6      104.57      106.81     11.49 o
   4  -1   6      185.06      172.87     10.61 o
   5  -1   6        3.55        4.43      3.27 o
   6  -1   6       21.47       26.77      5.77 o
  -6   0   6       45.94       36.06     11.31 o
  -5   0   6       58.08       56.46     12.31 o
  -4   0   6       21.92       32.71     10.17 o
  -3   0   6        4.56        6.39      3.59 o
  -2   0   6      449.90      444.50      8.66 o
  -1   0   6      337.05      345.61      7.33 o
   0   0   6      214.83      197.65      6.42 o
   1   0   6     1357.07     1351.08     36.07 o
   2   0   6     1515.18     1468.61     22.52 o
   3   0   6       19.50       17.09      2.79 o
   4   0   6        7.57        5.75      3.13 o
   5   0   6      237.88      251.47     13.58 o
   6   0   6        1.92        0.00      6.17 o
  -6   1   6       59.92       49.31     13.49 o
  -5   1   6        7.58       15.90      9.04 o
  -4   1   6     1636.22     1686.08     60.85 o
  -3   1   6      363.69      396.86      9.89 o
  -2   1   6       15.45       16.25      2.16 o
  -1   1   6      494.43      479.21      9.11 o
   0   1   6      395.25      371.13     14.10 o
   1   1   6       73.71       77.19      4.46 o
   2   1   6        6.76        8.06      2.11 o
   3   1   6     1359.06     1328.28     22.72 o
   4   1   6       23.78       21.03      3.59 o
   5   1   6      259.11      260.35     12.93 o
   6   1   6        9.58        2.59      8.55 o
  -6   2   6      384.88      413.10     32.70 o
  -5   2   6       73.06       61.43     13.08 o
  -4   2   6      170.64      175.68      8.21 o
  -3   2   6     1194.88     1188.09     20.59 o
  -2   2   6        2.05        3.15      1.87 o
  -1   2   6      629.65      614.22      9.77 o
   0   2   6      242.89      251.29      6.48 o
   1   2   6      227.18      225.38     10.74 o
   2   2   6       52.72       52.79      6.03 o
   3   2   6      163.76      176.16     10.33 o
   4   2   6       13.37       12.46      4.34 o
   5   2   6       18.71       15.91      9.48 o
  -6   3   6       42.53       54.71     13.40 o
  -5   3   6      261.40      272.00     25.21 o
  -4   3   6      185.68      196.77     10.46 o
  -3   3   6      979.65      982.12     21.49 o
  -2   3   6       11.87       10.04      2.57 o
  -1   3   6        1.30        2.59      1.69 o
   0   3   6      484.14      469.18     10.09 o
   1   3   6      622.52      627.68     15.64 o
   2   3   6       52.06       50.91      8.94 o
   3   3   6        2.07        4.48      5.54 o
   4   3   6       85.27       67.46     15.05 o
   5   3   6       17.42       20.02     11.02 o
  -6   4   6        2.16       14.12     10.99 o
  -5   4   6     1315.20     1394.05     61.06 o
  -4   4   6      265.72       69.05    127.00 o
  -3   4   6      123.75      118.34      7.88 o
  -2   4   6      802.85      775.57     14.72 o
  -1   4   6      416.90      410.71      9.82 o
   0   4   6      446.31      451.92     10.37 o
   1   4   6      109.67      107.67      8.10 o
   2   4   6       52.60       62.90      7.54 o
   3   4   6       21.26       35.95      7.08 o
   4   4   6       70.30       81.57     10.45 o
  -6   5   6       41.66       63.02     15.60 o
  -5   5   6        1.49        5.79      8.85 o
  -4   5   6      426.50      451.31     19.04 o
  -3   5   6      676.66      663.79     16.39 o
  -2   5   6      397.53      413.72     14.70 o
  -1   5   6      936.65      940.85     18.50 o
   0   5   6      681.83      672.73     15.10 o
   1   5   6     1103.69     1121.55     30.88 o
   2   5   6      324.18      358.48     27.25 o
   3   5   6       55.14       42.30      9.08 o
   4   5   6        0.67        0.76      7.08 o
  -5   6   6      161.11      168.40     21.35 o
  -4   6   6      325.74      348.85     19.47 o
  -3   6   6       22.02       27.55      5.80 o
  -2   6   6      336.92      331.37     11.61 o
  -1   6   6      972.24      989.37     20.07 o
   0   6   6     2021.58     2007.28     32.83 o
   1   6   6        1.39        0.00      6.37 o
   2   6   6       82.80       99.15     16.88 o
   3   6   6      125.79      139.12     14.85 o
  -5   7   6       19.28        8.17      7.36 o
  -4   7   6      107.45      124.70     19.62 o
  -3   7   6      409.85      394.12     19.26 o
  -2   7   6      474.39      484.94     15.03 o
  -1   7   6      101.42      120.52     11.24 o
   0   7   6        6.18       10.56      2.94 o
   1   7   6      492.46      486.57     22.09 o
   2   7   6        0.08        7.34     12.07 o
   3   7   6      199.88      216.05     27.22 o
  -4   8   6      142.24      120.21     12.98 o
  -3   8   6       19.21       28.63      7.40 o
  -2   8   6       53.45       51.05      7.20 o
  -1   8   6      156.28      154.10      9.27 o
   0   8   6      160.26      141.07     12.62 o
   1   8   6      254.73      285.28     17.96 o
   2   8   6       67.73       60.27     14.10 o
  -3   9   6        0.51        0.00      8.55 o
  -2   9   6       33.72       37.88      7.19 o
  -1   9   6      504.76      508.65     37.88 o
   0   9   6        4.73       15.30      6.46 o
   1   9   6        5.46       19.04     14.23 o
   1 -14   7       50.58       77.55     19.04 o
   2 -14   7       57.46       77.75     18.82 o
  -1 -13   7       88.79       91.57     19.93 o
   0 -13   7        2.28       10.16     11.88 o
   1 -13   7        0.77        0.00      9.93 o
   2 -13   7       52.21       60.80     16.04 o
   3 -13   7        6.95       12.43      9.35 o
  -2 -12   7       72.58       55.24     15.70 o
  -1 -12   7       52.93       73.10     17.97 o
   0 -12   7      359.53      325.40     32.37 o
   1 -12   7        0.33        8.75      8.20 o
   2 -12   7       11.95       28.21     12.52 o
   3 -12   7       22.31       15.09      9.38 o
   4 -12   7        0.25        0.00      9.46 o
  -3 -11   7      188.96      232.45     30.80 o
  -2 -11   7        9.45        6.50      8.60 o
  -1 -11   7        0.35        9.53     11.75 o
   0 -11   7      246.62      255.34     27.66 o
   1 -11   7        8.95       15.66     10.64 o
   2 -11   7       20.73        2.94      8.17 o
   3 -11   7       67.86       78.54     15.48 o
   4 -11   7       99.04      140.48     20.89 o
   5 -11   7        7.88        3.22      7.37 o
  -4 -10   7       64.92       83.77     30.19 o
  -3 -10   7      131.41      146.96     23.44 o
  -2 -10   7      625.95      684.93     47.29 o
  -1 -10   7       12.16        9.90      8.04 o
   0 -10   7      111.29       87.08     16.42 o
   1 -10   7      203.00      208.18     22.95 o
   2 -10   7      123.33      126.06     18.36 o
   3 -10   7       97.72       84.44     15.07 o
   4 -10   7       17.78       39.54     12.05 o
   5 -10   7       18.39       39.57     13.00 o
  -4  -9   7      404.18      367.69     31.78 o
  -3  -9   7        7.06        1.78      5.95 o
  -2  -9   7      291.28      289.99     18.32 o
  -1  -9   7      567.92      576.56     32.21 o
   0  -9   7       32.93       21.29     10.35 o
   1  -9   7      357.95      359.42     28.28 o
   2  -9   7       87.78      102.50     15.89 o
   3  -9   7        6.00       13.12      8.53 o
   4  -9   7      106.41      122.57     17.26 o
   5  -9   7        5.70        7.91      8.74 o
  -5  -8   7        3.61        1.40      9.02 o
  -4  -8   7        1.63        0.00      7.79 o
  -3  -8   7      258.88      260.95     15.34 o
  -2  -8   7       18.17       15.31      5.24 o
  -1  -8   7      383.63      415.19     31.90 o
   0  -8   7      509.38      539.12     34.25 o
   1  -8   7       68.98       69.77      9.17 o
   2  -8   7      433.74      424.72     20.69 o
   3  -8   7      397.99      403.72     27.49 o
   4  -8   7       78.76       80.61     14.10 o
   5  -8   7      162.11      152.86     18.61 o
   6  -8   7        2.67        3.16      5.20 o
  -5  -7   7       17.57       36.59     12.13 o
  -4  -7   7        4.97        8.04      8.24 o
  -3  -7   7      176.27      175.78     11.88 o
  -2  -7   7      638.97      664.27     24.13 o
  -1  -7   7      114.66      120.81     23.50 o
   0  -7   7      903.31      938.52     30.90 o
   1  -7   7      710.61      717.13     21.11 o
   2  -7   7      647.28      662.50     27.04 o
   3  -7   7      273.89      266.49     15.07 o
   4  -7   7      239.89      248.79     20.93 o
   5  -7   7       76.23       65.80      9.39 o
   6  -7   7       76.94       80.12     15.05 o
  -5  -6   7       28.54       40.76     11.55 o
  -4  -6   7       21.51       25.26      3.86 o
  -3  -6   7       19.00       15.99      4.47 o
  -2  -6   7      204.67      186.00     13.35 o
  -1  -6   7     1702.49     1770.64     54.29 o
   0  -6   7      314.60      311.07     16.26 o
   1  -6   7      348.51      341.94     16.29 o
   2  -6   7       60.90       65.31      9.82 o
   3  -6   7       58.53       53.02      6.80 o
   4  -6   7      266.19      269.80     14.88 o
   5  -6   7        0.39        0.00      5.18 o
   6  -6   7       29.13       18.79      9.36 o
  -6  -5   7      180.74      203.20     25.08 o
  -5  -5   7        1.26        4.72      8.80 o
  -4  -5   7       50.97       18.92      8.79 o
  -3  -5   7        9.20       11.79      3.32 o
  -2  -5   7      961.41     1002.94     30.79 o
  -1  -5   7        4.49        6.00      3.23 o
   0  -5   7       55.02       70.67      7.73 o
   1  -5   7      111.47      112.19      7.10 o
   2  -5   7      664.48      655.81     20.17 o
   3  -5   7        2.07        6.65      5.46 o
   4  -5   7       61.72       70.89      9.40 o
   5  -5   7       69.53       58.42     12.73 o
   6  -5   7       26.60       15.05      8.57 o
  -6  -4   7        2.50        6.90      9.39 o
  -5  -4   7      178.72      166.93     20.87 o
  -4  -4   7      699.65      702.26     39.55 o
  -3  -4   7      162.29      146.84      8.28 o
  -2  -4   7        1.59        0.00      3.59 o
  -1  -4   7     1575.57     1668.71     39.25 o
   0  -4   7      291.40      277.99     11.01 o
   1  -4   7        5.62        7.43      3.65 o
   2  -4   7       31.20       27.38      3.93 o
   3  -4   7       57.79       62.37      5.46 o
   4  -4   7        1.31        6.99      4.12 o
   5  -4   7       88.65       93.82     15.20 o
   6  -4   7        6.18        4.42      4.82 o
  -6  -3   7      187.02      204.17     23.93 o
  -5  -3   7        4.70        0.00      9.61 o
  -4  -3   7      805.52      777.83     41.10 o
  -3  -3   7      580.80      590.55     32.77 o
  -2  -3   7       64.21       66.32      4.71 o
  -1  -3   7      469.22      460.13     14.24 o
   0  -3   7      653.99      627.51     13.45 o
   1  -3   7       38.29       42.92      3.53 o
   2  -3   7      287.66      292.34      8.10 o
   3  -3   7       73.86       75.66      8.92 o
   4  -3   7       14.92       17.38      8.51 o
   5  -3   7        3.54        0.00      8.40 o
   6  -3   7        5.22        8.06      4.96 o
  -6  -2   7        9.36        6.89      9.77 o
  -5  -2   7      225.58      233.89     23.70 o
  -4  -2   7       18.90       23.78     10.03 o
  -3  -2   7     1819.57     1829.62     62.38 o
  -2  -2   7        5.74        8.90      2.42 o
  -1  -2   7      450.85      451.94     12.73 o
   0  -2   7     1467.85     1465.30     21.48 o
   1  -2   7      905.86      865.00     17.88 o
   2  -2   7       22.96       19.73      3.61 o
   3  -2   7       75.54       76.80      6.76 o
   4  -2   7       57.01       40.91      9.58 o
   5  -2   7       15.93       15.57      4.97 o
   6  -2   7       44.90       40.42      6.90 o
  -6  -1   7       65.91       58.47     14.13 o
  -5  -1   7      871.61      869.11     46.13 o
  -4  -1   7       19.68       27.46      9.39 o
  -3  -1   7      223.82      229.45     10.69 o
  -2  -1   7     1188.29     1154.12     18.95 o
  -1  -1   7      906.39      863.03     15.00 o
   0  -1   7      775.48      746.02     23.91 o
   1  -1   7       13.05       14.77      3.34 o
   2  -1   7      100.60      100.29      5.62 o
   3  -1   7        9.15       10.50      3.40 o
   4  -1   7      411.97      424.70     30.68 o
   5  -1   7        2.95        6.79      7.08 o
   6  -1   7        5.05        7.58      6.91 o
  -6   0   7        0.11        0.00     11.90 o
  -5   0   7       23.73       28.28     11.15 o
  -4   0   7      841.02      768.98     39.77 o
  -3   0   7     1330.41     1302.83     27.66 o
  -2   0   7      762.56      756.35     12.75 o
  -1   0   7     1311.11     1296.47     22.85 o
   0   0   7       21.98       21.03      3.13 o
   1   0   7      496.17      485.31     12.70 o
   2   0   7     1076.80     1030.71     22.18 o
   3   0   7      106.26      105.31      4.32 o
   4   0   7      251.81      247.06     17.05 o
   5   0   7       14.58       26.77     10.48 o
  -6   1   7        3.35        0.00     10.75 o
  -5   1   7        4.02        0.00     10.05 o
  -4   1   7        5.08        2.31      8.96 o
  -3   1   7      365.06      391.74     10.41 o
  -2   1   7      373.70      376.26      8.91 o
  -1   1   7      720.29      723.26     13.53 o
   0   1   7     3130.60     3226.48     39.37 o
   1   1   7       11.31        9.60      3.11 o
   2   1   7      258.20      256.13      6.58 o
   3   1   7      626.32      669.02     20.05 o
   4   1   7       10.64       14.14      6.15 o
   5   1   7      145.61      157.27     20.84 o
  -6   2   7       84.18      100.31     18.38 o
  -5   2   7        0.95        0.00      9.48 o
  -4   2   7       82.43       76.31      5.68 o
  -3   2   7        7.65        8.18      2.68 o
  -2   2   7      788.54      777.59     14.55 o
  -1   2   7       95.09      100.39      5.03 o
   0   2   7      539.04      551.62     16.65 o
   1   2   7      382.69      363.77     25.05 o
   2   2   7       16.63       19.08      5.11 o
   3   2   7      126.41      137.25      7.13 o
   4   2   7       59.84       49.32     12.58 o
   5   2   7        6.70       16.96     10.34 o
  -6   3   7       22.89       28.48     10.45 o
  -5   3   7        9.42        7.91      8.46 o
  -4   3   7       24.54       22.71      4.09 o
  -3   3   7      214.74      209.96     12.29 o
  -2   3   7      267.53      269.90     10.66 o
  -1   3   7      361.01      351.78      8.65 o
   0   3   7       18.59       20.24      3.81 o
   1   3   7      966.85      930.04     21.43 o
   2   3   7        9.05       13.97      4.97 o
   3   3   7       36.79       55.55      7.14 o
   4   3   7       54.41       56.06     10.18 o
  -6   4   7       18.13        1.09      7.94 o
  -5   4   7      536.92      549.69     37.71 o
  -4   4   7       58.22       56.23     12.42 o
  -3   4   7        1.90        1.48      2.73 o
  -2   4   7      400.77      381.71     10.23 o
  -1   4   7      815.17      788.05     24.57 o
   0   4   7      103.40      113.96      5.55 o
   1   4   7        3.30        0.00      2.62 o
   2   4   7      299.56      318.15     14.64 o
   3   4   7      108.03      104.28      9.93 o
   4   4   7       46.73       86.85     18.04 o
  -5   5   7       29.56       22.78      9.75 o
  -4   5   7      328.85      330.37     26.94 o
  -3   5   7      167.21      150.88      7.82 o
  -2   5   7      659.98      667.87     16.26 o
  -1   5   7      230.06      226.39      8.54 o
   0   5   7        4.83        8.07      2.51 o
   1   5   7        1.04        0.00      3.04 o
   2   5   7       61.20       62.36      7.53 o
   3   5   7       25.27       23.67     12.11 o
  -5   6   7      163.07      153.43     20.45 o
  -4   6   7      403.50      402.65     30.09 o
  -3   6   7      188.38      184.25     13.12 o
  -2   6   7        7.72        5.64      3.04 o
  -1   6   7      170.46      170.76     11.70 o
   0   6   7      215.61      214.73     13.15 o
   1   6   7       15.08       15.84      4.91 o
   2   6   7       74.75       81.42      9.24 o
   3   6   7       30.27       22.03     11.33 o
  -4   7   7        5.64        1.47      4.93 o
  -3   7   7      419.82      404.39     31.94 o
  -2   7   7      663.24      687.24     20.94 o
  -1   7   7       21.24       28.84      4.52 o
   0   7   7      171.20      174.86     13.88 o
   1   7   7       12.36       10.74      7.87 o
   2   7   7        9.00        1.40     11.75 o
  -3   8   7        7.63        4.42      7.72 o
  -2   8   7      316.06      327.18     16.44 o
  -1   8   7      107.95      122.83     12.07 o
   0   8   7       62.16       71.11      9.25 o
   1   8   7      313.09      347.09     33.94 o
  -2   9   7        0.92        0.94      6.72 o
  -1   9   7      647.54      680.24     28.79 o
  -1 -13   8       91.14      117.23     21.19 o
   0 -13   8       41.49       38.03     13.96 o
   1 -13   8       24.16       28.10     12.29 o
   2 -13   8       82.17       83.41     17.24 o
   3 -13   8      209.12      199.21     25.13 o
  -2 -12   8        2.04        0.00      8.71 o
  -1 -12   8       13.87       10.99      9.75 o
   0 -12   8       60.93       82.44     16.89 o
   1 -12   8      197.01      223.70     26.57 o
   2 -12   8       20.37       17.20     10.58 o
   3 -12   8      214.91      158.33     22.54 o
   4 -12   8        5.73        5.57      9.33 o
  -3 -11   8        4.51        0.00     12.90 o
  -2 -11   8        4.00        3.40     10.04 o
  -1 -11   8      279.06      285.42     30.88 o
   0 -11   8       56.37       57.86     14.40 o
   1 -11   8       55.10       72.41     15.58 o
   2 -11   8        6.84        9.79      8.57 o
   3 -11   8       41.89       33.66     11.33 o
   4 -11   8      222.46      234.61     25.78 o
  -4 -10   8       15.03       11.99     11.40 o
  -3 -10   8       19.15       28.06      8.98 o
  -2 -10   8        6.86        0.00     10.30 o
  -1 -10   8       91.18      102.13     18.12 o
   0 -10   8        0.16        0.00      9.38 o
   1 -10   8       51.98       67.46     15.58 o
   2 -10   8      399.15      377.02     30.72 o
   3 -10   8        0.25        0.00      6.75 o
   4 -10   8       31.32       62.48     14.54 o
   5 -10   8       83.10       93.07     16.46 o
  -4  -9   8      258.22      252.63     27.47 o
  -3  -9   8       25.11       22.07      7.60 o
  -2  -9   8      515.18      550.69     25.56 o
  -1  -9   8       14.79       10.72      9.61 o
   0  -9   8        9.56        5.64      9.53 o
   1  -9   8      188.48      161.59     19.58 o
   2  -9   8       12.57       14.01      8.35 o
   3  -9   8       13.68       30.22     10.26 o
   4  -9   8        0.92        4.60      7.35 o
   5  -9   8        4.70        1.89      7.80 o
  -5  -8   8        3.78       12.38     10.93 o
  -4  -8   8      120.34       92.70     17.39 o
  -3  -8   8      171.65      161.10     15.85 o
  -2  -8   8      903.42      897.46     33.52 o
  -1  -8   8     1571.05     1681.78     68.29 o
   0  -8   8      115.74      116.18     17.47 o
   1  -8   8      288.08      303.52     24.46 o
   2  -8   8       18.25        9.23      7.22 o
   3  -8   8      119.17      120.96     15.54 o
   4  -8   8       53.88       44.31     10.33 o
   5  -8   8       49.35       73.18     13.60 o
  -5  -7   8        9.95        0.00      7.81 o
  -4  -7   8       42.76       48.38     14.30 o
  -3  -7   8      615.52      596.69     22.11 o
  -2  -7   8      311.12      304.07     13.84 o
  -1  -7   8      226.64      208.37     28.76 o
   0  -7   8      327.91      329.36     25.34 o
   1  -7   8      453.72      521.84     30.23 o
   2  -7   8      231.69      240.30     21.46 o
   3  -7   8       79.70       80.30      8.80 o
   4  -7   8       74.78       67.20     11.07 o
   5  -7   8       20.83       15.32     11.11 o
   6  -7   8       17.73       22.45     11.09 o
  -5  -6   8      243.64      304.42     29.37 o
  -4  -6   8      158.20      168.25     21.40 o
  -3  -6   8       13.81       14.95      5.40 o
  -2  -6   8      502.99      471.54     31.49 o
  -1  -6   8      518.12      524.75     22.65 o
   0  -6   8      638.60      621.24     23.55 o
   1  -6   8      677.89      666.34     23.47 o
   2  -6   8       84.22       84.76      8.30 o
   3  -6   8       14.77       13.82      6.69 o
   4  -6   8       52.97       53.91      6.12 o
   5  -6   8        0.20        2.38      7.64 o
   6  -6   8        7.20        6.35      6.67 o
  -5  -5   8        2.21        0.00     11.59 o
  -4  -5   8        2.17        0.00     10.19 o
  -3  -5   8      422.51      401.82     14.73 o
  -2  -5   8      101.70      103.70     14.95 o
  -1  -5   8      906.56      903.89     23.36 o
   0  -5   8       80.68       77.31      7.74 o
   1  -5   8      213.07      213.72     17.42 o
   2  -5   8      844.08      828.57     18.56 o
   3  -5   8       66.54       48.85     10.46 o
   4  -5   8      148.60      157.98      9.12 o
   5  -5   8       26.46       47.53     12.68 o
   6  -5   8       25.50       35.64     11.62 o
  -6  -4   8        6.71        9.40      9.81 o
  -5  -4   8       29.15       30.58     11.02 o
  -4  -4   8      241.12      235.53     23.44 o
  -3  -4   8        6.94        7.16      1.42 o
  -2  -4   8       35.01       39.83      4.88 o
  -1  -4   8      114.07      122.90      7.40 o
   0  -4   8      888.41      851.62     26.07 o
   1  -4   8       27.95       22.58      3.24 o
   2  -4   8      941.95      921.99     17.27 o
   3  -4   8      276.29      282.97     10.65 o
   4  -4   8       35.66       26.85      9.90 o
   5  -4   8      118.11      140.11     18.27 o
   6  -4   8        5.71        9.12      9.57 o
  -6  -3   8      210.68      252.19     27.52 o
  -5  -3   8       26.46       27.90     11.22 o
  -4  -3   8       25.81       37.23     11.00 o
  -3  -3   8       27.40       10.70      6.71 o
  -2  -3   8      787.62      768.85     18.21 o
  -1  -3   8       39.21       35.10      4.35 o
   0  -3   8       41.60       35.33      3.38 o
   1  -3   8       55.86       64.38      5.03 o
   2  -3   8      377.37      369.48      9.08 o
   3  -3   8     1877.05     1866.87     45.97 o
   4  -3   8       17.59        0.92      7.52 o
   5  -3   8       24.61       26.88     10.11 o
   6  -3   8       16.84       18.57      5.66 o
  -6  -2   8      367.78      361.60     32.33 o
  -5  -2   8        1.57        3.79      9.77 o
  -4  -2   8       41.75       32.26     10.48 o
  -3  -2   8      145.40      165.72     18.17 o
  -2  -2   8       23.24       22.24      3.35 o
  -1  -2   8        0.77        3.69      4.88 o
   0  -2   8       59.91       65.05      3.75 o
   1  -2   8      772.53      781.62     22.73 o
   2  -2   8        0.36        0.00      1.68 o
   3  -2   8       24.45       24.65      3.25 o
   4  -2   8      141.75       40.95     81.54 o
   5  -2   8       85.82       79.67     15.14 o
  -6  -1   8        0.70        0.03      6.84 o
  -5  -1   8      500.55      530.26     36.58 o
  -4  -1   8      127.08      124.76     16.98 o
  -3  -1   8      655.31      650.69     23.34 o
  -2  -1   8      658.43      662.34     14.21 o
  -1  -1   8      392.26      385.85      9.66 o
   0  -1   8       38.29       35.18      4.02 o
   1  -1   8       90.56       80.23      8.48 o
   2  -1   8       11.43       12.37      3.53 o
   3  -1   8        0.05        2.02      1.87 o
   4  -1   8        5.11        6.32      2.38 o
   5  -1   8       10.57       20.02      9.26 o
  -6   0   8       19.54       23.42     11.26 o
  -5   0   8      158.27      156.65     20.48 o
  -4   0   8      302.20      272.18     23.86 o
  -3   0   8     1505.85     1539.34     30.99 o
  -2   0   8      747.87      760.32     13.54 o
  -1   0   8      619.65      614.90     12.44 o
   0   0   8      125.28      138.94      6.29 o
   1   0   8       46.69       50.06      4.43 o
   2   0   8      280.63      273.35     10.36 o
   3   0   8        3.10        3.03      1.14 o
   4   0   8       18.20       19.95      3.43 o
   5   0   8        2.24       20.04     11.13 o
  -6   1   8       25.83       48.28     14.14 o
  -5   1   8      168.93      140.32     18.49 o
  -4   1   8       56.52       61.80     11.88 o
  -3   1   8      707.47      695.14     14.41 o
  -2   1   8       34.42       27.60      5.70 o
  -1   1   8      303.12      297.68      7.70 o
   0   1   8     2065.32     2031.08     48.79 o
   1   1   8      192.13      204.95     12.69 o
   2   1   8      192.65      199.94     20.27 o
   3   1   8       32.93       29.55      2.99 o
   4   1   8       48.00       64.50     14.89 o
   5   1   8       19.92       20.33     11.38 o
  -6   2   8       60.36       63.03     15.21 o
  -5   2   8       77.92       72.07     14.95 o
  -4   2   8       49.88       50.53      4.98 o
  -3   2   8       69.68       71.25      4.81 o
  -2   2   8     2412.43     2357.76     40.71 o
  -1   2   8      201.02      194.18      6.48 o
   0   2   8      479.11      486.66     14.47 o
   1   2   8      346.90      327.99     25.32 o
   2   2   8       11.68        0.00      8.11 o
   3   2   8      146.99      160.14     14.99 o
   4   2   8        0.65        0.00      8.84 o
  -5   3   8        4.30       14.56      9.32 o
  -4   3   8      843.69      830.10     43.42 o
  -3   3   8      152.39      145.63      8.67 o
  -2   3   8      397.18      409.70     11.92 o
  -1   3   8       30.55       26.08      3.91 o
   0   3   8        0.56        3.23      2.84 o
   1   3   8      760.80      822.43     42.52 o
   2   3   8       21.73       18.12      1.87 o
   3   3   8      104.79      108.81     18.35 o
   4   3   8       17.67       19.98     10.37 o
  -5   4   8       25.72       22.76     10.68 o
  -4   4   8       84.07       71.30     13.86 o
  -3   4   8       95.72       90.33      6.23 o
  -2   4   8       40.55       31.17      3.89 o
  -1   4   8      289.27      306.34      9.51 o
   0   4   8      216.88      210.97      7.36 o
   1   4   8      372.77      377.65     12.84 o
   2   4   8      554.16      577.57     39.11 o
   3   4   8       63.26       69.69     15.64 o
  -5   5   8       79.10       61.40     14.01 o
  -4   5   8        3.52        0.00      7.48 o
  -3   5   8      137.21      129.85     15.42 o
  -2   5   8       17.01       11.05      2.85 o
  -1   5   8       35.46       39.84      4.33 o
   0   5   8       68.58       71.91      5.10 o
   1   5   8      662.93      630.03     20.01 o
   2   5   8      268.18      314.64     30.06 o
   3   5   8       66.52       75.36     17.89 o
  -4   6   8       98.93       93.99     15.45 o
  -3   6   8      142.62      131.47     10.71 o
  -2   6   8        1.64        4.65      3.79 o
  -1   6   8       12.27        7.17      2.87 o
   0   6   8      111.91      127.24      9.87 o
   1   6   8       12.45       17.47     12.13 o
   2   6   8       12.62       29.14     12.63 o
  -3   7   8       17.28        7.91     13.25 o
  -2   7   8      231.34      233.81     11.79 o
  -1   7   8        2.86        8.20      6.79 o
   0   7   8       62.92       37.00     14.15 o
   1   7   8       15.76       39.72     13.26 o
  -2   8   8      228.30      257.17     17.03 o
  -1   8   8       14.67       30.08     11.54 o
  -1 -13   9       82.00       86.47     19.64 o
   0 -13   9       76.68       80.52     17.73 o
   1 -13   9        7.40       27.03     13.33 o
   2 -13   9      104.09      110.14     20.54 o
   3 -13   9       21.52        0.00     10.08 o
  -2 -12   9       39.89       42.80     14.12 o
  -1 -12   9       65.96       67.57     17.70 o
   0 -12   9      130.29      136.00     22.01 o
   1 -12   9      202.48      210.86     25.57 o
   2 -12   9       42.44       34.65     13.19 o
   3 -12   9      123.72      143.06     21.19 o
   4 -12   9        8.11       41.87     14.41 o
  -3 -11   9        6.97        0.00     10.15 o
  -2 -11   9       66.08       87.42     19.08 o
  -1 -11   9      364.80      379.30     35.17 o
   0 -11   9      100.92      123.85     19.91 o
   1 -11   9      193.19      188.82     23.36 o
   2 -11   9       11.43       23.43     11.26 o
   3 -11   9       16.38        0.00      9.45 o
   4 -11   9       93.96      111.53     17.90 o
  -3 -10   9      228.83      260.53     20.82 o
  -2 -10   9       67.84       59.65     14.85 o
  -1 -10   9       35.65       57.34     16.24 o
   0 -10   9        9.66       10.01      9.78 o
   1 -10   9       24.00       41.63     12.09 o
   2 -10   9      270.67      296.87     26.70 o
   3 -10   9        0.10        0.00      8.09 o
   4 -10   9       60.18       67.80     14.10 o
   5 -10   9        3.12        0.00      8.12 o
  -4  -9   9       43.90       34.42     11.99 o
  -3  -9   9        2.97        0.00      7.37 o
  -2  -9   9      446.29      464.82     19.43 o
  -1  -9   9       40.68       30.66     10.84 o
   0  -9   9      210.59      240.78     24.17 o
   1  -9   9       15.88       13.32      8.93 o
   2  -9   9       24.82       13.90      8.22 o
   3  -9   9       90.01      104.19     15.52 o
   4  -9   9       39.07       34.98     10.58 o
   5  -9   9       65.30       85.57     14.53 o
  -4  -8   9       53.99       37.27     11.39 o
  -3  -8   9        4.38       16.55     10.50 o
  -2  -8   9      118.88      135.54     10.18 o
  -1  -8   9      369.49      379.27     30.81 o
   0  -8   9       24.85       27.57     11.57 o
   1  -8   9      115.98      100.35     14.83 o
   2  -8   9        5.83        8.98      9.68 o
   3  -8   9       60.87       70.32     11.82 o
   4  -8   9       20.66       20.05      7.87 o
   5  -8   9        0.49        8.83      5.74 o
  -5  -7   9        1.13       20.75     11.32 o
  -4  -7   9        2.53        8.68      9.34 o
  -3  -7   9      107.07      119.07      9.93 o
  -2  -7   9        3.25        0.00      6.26 o
  -1  -7   9       10.71        7.51      9.59 o
   0  -7   9       28.24       14.15      8.18 o
   1  -7   9      255.04      236.40     19.44 o
   2  -7   9        4.66        6.17      4.41 o
   3  -7   9      139.83      145.18     16.04 o
   4  -7   9       44.17       47.45      7.49 o
   5  -7   9       32.30       29.84      8.77 o
  -5  -6   9      307.71      361.37     34.19 o
  -4  -6   9       16.22       33.32     13.32 o
  -3  -6   9      469.98      458.87     33.70 o
  -2  -6   9      118.02      104.45     15.72 o
  -1  -6   9       57.26       71.32      9.59 o
   0  -6   9      401.98      407.74     26.03 o
   1  -6   9      243.07      244.79     13.89 o
   2  -6   9        1.54        0.00      3.05 o
   3  -6   9      226.10      212.43     20.48 o
   4  -6   9       15.12       11.63      6.92 o
   5  -6   9        5.71       10.77      7.21 o
  -5  -5   9       32.72       52.16     15.34 o
  -4  -5   9       90.49       96.50     17.00 o
  -3  -5   9      319.91      303.66     13.92 o
  -2  -5   9      362.58      326.23     18.35 o
  -1  -5   9      913.41      896.03     38.33 o
   0  -5   9        1.33        0.00      2.97 o
   1  -5   9       83.57       87.80      8.15 o
   2  -5   9      675.83      708.57     15.89 o
   3  -5   9      348.94      300.74     11.80 o
   4  -5   9       15.70       16.60      5.11 o
   5  -5   9        0.45       10.85      7.67 o
  -5  -4   9      308.98      310.97     29.96 o
  -4  -4   9       96.87      117.82     18.04 o
  -3  -4   9      530.05      510.03     11.25 o
  -2  -4   9        2.24        0.35      3.41 o
  -1  -4   9       74.86       83.86      5.64 o
   0  -4   9     1469.90     1445.30     27.78 o
   1  -4   9        0.62        0.00      2.27 o
   2  -4   9      996.14      994.53     24.17 o
   3  -4   9      361.02      350.84     13.14 o
   4  -4   9       54.08       30.16      9.39 o
   5  -4   9       20.00        5.60      7.05 o
  -5  -3   9       15.40       17.27     10.24 o
  -4  -3   9       46.03       32.12     10.58 o
  -3  -3   9      283.22      262.51     14.80 o
  -2  -3   9      933.21      941.55     26.68 o
  -1  -3   9      120.94      119.25      7.35 o
   0  -3   9      620.58      617.47     13.84 o
   1  -3   9      277.36      272.79     13.92 o
   2  -3   9       90.86       68.54     15.83 o
   3  -3   9      131.17      137.21      7.48 o
   4  -3   9       11.77       11.48      4.27 o
   5  -3   9       11.69       18.67      9.90 o
  -6  -2   9        9.45       27.30     13.16 o
  -5  -2   9       50.65       65.19     14.89 o
  -4  -2   9      208.47      209.58     22.33 o
  -3  -2   9        1.77        0.60      2.11 o
  -2  -2   9      431.05      405.25     28.34 o
  -1  -2   9      215.97      228.75     18.99 o
   0  -2   9       37.28       36.31      1.86 o
   1  -2   9      742.25      766.18     23.21 o
   2  -2   9       17.53        9.22      4.70 o
   3  -2   9        3.38        8.11      2.30 o
   4  -2   9       39.30       42.15     11.16 o
   5  -2   9       22.30       25.53      9.82 o
  -6  -1   9       27.92       56.63     15.83 o
  -5  -1   9       31.93       61.35     15.80 o
  -4  -1   9       38.08       32.37     10.76 o
  -3  -1   9      239.24      237.08      9.27 o
  -2  -1   9       27.01       25.58      3.78 o
  -1  -1   9      459.35      452.60     13.53 o
   0  -1   9       76.91       79.46      6.05 o
   1  -1   9      194.42      162.67     44.87 o
   2  -1   9      168.47      139.68     32.96 o
   3  -1   9      251.35      227.59     16.68 o
   4  -1   9       87.85       95.77      7.70 o
   5  -1   9       54.21       68.09     14.81 o
  -6   0   9        0.44        0.00      9.07 o
  -5   0   9      130.59      151.24     19.97 o
  -4   0   9        2.17        0.00      7.71 o
  -3   0   9      930.31      920.16     20.99 o
  -2   0   9      362.60      341.69     26.55 o
  -1   0   9      176.69      175.49      5.86 o
   0   0   9       67.41       67.58      8.75 o
   1   0   9       60.43       59.98      5.87 o
   2   0   9      139.34      139.16      7.29 o
   3   0   9       68.00       59.51      4.01 o
   4   0   9       19.94       31.65     11.02 o
   5   0   9        1.90        2.10      8.47 o
  -5   1   9      132.44      142.28     19.66 o
  -4   1   9      139.78      143.92     18.35 o
  -3   1   9        5.09        7.80      2.32 o
  -2   1   9       77.35       88.15      9.50 o
  -1   1   9       23.13       24.36      2.61 o
   0   1   9      280.44      258.66     32.51 o
   1   1   9      119.52      118.74      8.88 o
   2   1   9       56.44       54.50     12.62 o
   3   1   9        2.81       11.22      9.92 o
   4   1   9       86.54      100.14     17.86 o
  -5   2   9      260.75      252.67     26.25 o
  -4   2   9      191.56      187.31     20.97 o
  -3   2   9      228.13      221.06     10.47 o
  -2   2   9       41.39       45.88      3.82 o
  -1   2   9       26.80       27.49      3.47 o
   0   2   9      134.66      140.97     14.91 o
   1   2   9       49.44       29.96      9.54 o
   2   2   9       45.29       33.07     11.58 o
   3   2   9       40.97       43.96     13.10 o
   4   2   9       13.78        5.58     11.62 o
  -5   3   9      159.17      147.40     20.31 o
  -4   3   9      574.41      562.74     35.94 o
  -3   3   9        4.67        8.91      2.73 o
  -2   3   9      609.11      609.65     15.28 o
  -1   3   9      182.38      190.92      8.85 o
   0   3   9        2.64        7.66     16.79 o
   1   3   9      421.42      419.45     31.46 o
   2   3   9       12.80       11.73      9.77 o
   3   3   9       39.82       50.49     13.80 o
  -5   4   9        4.95        0.00      8.59 o
  -4   4   9      362.12      393.88     30.01 o
  -3   4   9       11.26        6.57      4.35 o
  -2   4   9       29.32       22.98      5.82 o
  -1   4   9      937.44      947.30     28.24 o
   0   4   9       90.88       72.12      5.85 o
   1   4   9      278.52      322.92     29.10 o
   2   4   9      118.01      108.97     19.58 o
   3   4   9        7.84       34.92     13.14 o
  -4   5   9       11.88        9.49      8.34 o
  -3   5   9      466.72      501.45     41.49 o
  -2   5   9        1.44       13.94      5.06 o
  -1   5   9      195.21      205.74      9.16 o
   0   5   9      158.04      146.38     20.36 o
   1   5   9      340.25      337.46     30.86 o
   2   5   9       86.89      139.49     22.52 o
  -3   6   9      181.21      164.41     17.95 o
  -2   6   9      174.75      182.99     10.17 o
  -1   6   9      100.81       87.22     17.31 o
   0   6   9      193.11      188.19     23.76 o
   1   6   9       13.20        2.40      7.37 o
  -2   7   9       99.85       80.66     16.30 o
  -1   7   9      119.11       95.52     18.68 o
   0 -13  10       63.85       66.67     15.97 o
   1 -13  10        4.21        0.00      8.91 o
   2 -13  10        6.53       17.76     10.81 o
  -1 -12  10       69.39       91.19     20.14 o
   0 -12  10        1.23       17.78     10.95 o
   1 -12  10        8.14       18.86     10.62 o
   2 -12  10        1.12       19.39     11.16 o
   3 -12  10       48.88       31.35     11.24 o
  -2 -11  10      186.50      165.11     24.99 o
  -1 -11  10       12.53        7.44      7.88 o
   0 -11  10       28.20       60.21     15.44 o
   1 -11  10       77.92       84.20     17.10 o
   2 -11  10        2.63        5.58      9.53 o
   3 -11  10        2.39        0.00      8.16 o
   4 -11  10        7.76       22.19     10.24 o
  -3 -10  10       38.79       45.86     17.11 o
  -2 -10  10      123.32      110.20     19.70 o
  -1 -10  10      120.59      155.33     21.84 o
   0 -10  10        6.16       20.26     10.31 o
   1 -10  10       72.58       78.08     15.28 o
   2 -10  10       66.00       62.30     13.36 o
   3 -10  10       11.42        6.54      7.77 o
   4 -10  10       29.19       29.50      9.53 o
  -4  -9  10       10.75        0.00     12.19 o
  -3  -9  10       26.57       27.44      8.53 o
  -2  -9  10       27.06       15.91      7.78 o
  -1  -9  10      165.98      177.09     22.95 o
   0  -9  10      313.65      323.52     28.61 o
   1  -9  10        2.84        7.61      7.42 o
   2  -9  10      344.01      350.77     26.73 o
   3  -9  10        5.97        5.98      6.96 o
   4  -9  10        3.86       10.17      7.35 o
  -4  -8  10        6.31        1.17      9.35 o
  -3  -8  10       11.28        0.00      9.56 o
  -2  -8  10      223.70      253.00     18.78 o
  -1  -8  10      147.47      149.98     19.42 o
   0  -8  10      541.10      586.16     35.87 o
   1  -8  10      109.08      118.65     16.05 o
   2  -8  10        9.71        1.92      7.72 o
   3  -8  10      127.75      137.91     15.53 o
   4  -8  10       27.41       26.37      6.29 o
   5  -8  10        2.50       13.44      6.53 o
  -4  -7  10        8.20       14.70      9.46 o
  -3  -7  10       23.81       21.60     11.65 o
  -2  -7  10       82.49       89.30     11.40 o
  -1  -7  10        1.62        0.77     10.17 o
   0  -7  10       66.86       58.17     11.73 o
   1  -7  10      202.69      206.13     18.45 o
   2  -7  10      131.73      152.75     10.94 o
   3  -7  10       99.77       97.26      7.68 o
   4  -7  10       32.66       35.90      7.33 o
   5  -7  10        6.77        0.00      8.43 o
  -5  -6  10       30.71       62.40     17.09 o
  -4  -6  10       11.08       18.57     10.24 o
  -3  -6  10      137.35      138.40      8.90 o
  -2  -6  10       42.16       36.71      5.56 o
  -1  -6  10      233.86      240.69     23.60 o
   0  -6  10        0.26        0.00      3.92 o
   1  -6  10      119.27      120.69     24.05 o
   2  -6  10       51.37       59.06      7.02 o
   3  -6  10       15.60       11.47      6.57 o
   4  -6  10       16.74       20.44     10.49 o
   5  -6  10       31.28       34.54     11.59 o
  -5  -5  10      121.51      151.33     22.28 o
  -4  -5  10      248.90      211.01     24.50 o
  -3  -5  10        4.93        6.37      2.04 o
  -2  -5  10       82.55       85.58      8.07 o
  -1  -5  10      321.24      336.87     13.25 o
   0  -5  10      234.67      210.79     18.60 o
   1  -5  10        5.45        0.57      2.92 o
   2  -5  10        3.53        3.51      2.48 o
   3  -5  10        1.51        0.00      3.46 o
   4  -5  10        0.54        3.22      6.44 o
   5  -5  10       13.55       18.20      9.72 o
  -5  -4  10       32.75       39.97     12.99 o
  -4  -4  10      140.69      183.98     22.20 o
  -3  -4  10      675.66      670.99     18.67 o
  -2  -4  10       93.98       94.04      7.86 o
  -1  -4  10       34.42       35.93      4.56 o
   0  -4  10      129.23      133.49      7.47 o
   1  -4  10        1.36        0.58      1.98 o
   2  -4  10       40.08       38.81      4.32 o
   3  -4  10       54.66       55.01     10.05 o
   4  -4  10       18.26       12.85      7.69 o
   5  -4  10        0.59        4.71      9.87 o
  -5  -3  10      288.53      328.36     31.28 o
  -4  -3  10       73.62       64.09     14.53 o
  -3  -3  10      106.86      109.62      6.91 o
  -2  -3  10      133.08      133.61     18.86 o
  -1  -3  10      105.69      108.38      6.24 o
   0  -3  10      540.66      553.64     12.70 o
   1  -3  10       43.68       42.49      6.10 o
   2  -3  10       96.57       85.99      8.49 o
   3  -3  10        1.95        5.82      3.64 o
   4  -3  10      107.74      109.09     17.29 o
   5  -3  10        8.78        9.71      9.85 o
  -5  -2  10       14.52       21.22      9.65 o
  -4  -2  10      345.36      353.46     29.72 o
  -3  -2  10       47.44       43.90      7.09 o
  -2  -2  10     1432.08     1447.27     27.71 o
  -1  -2  10       83.44       83.82      4.92 o
   0  -2  10       24.91       33.18      4.70 o
   1  -2  10      125.91      115.57      8.92 o
   2  -2  10       14.15       16.61      4.41 o
   3  -2  10       93.79      126.74     18.13 o
   4  -2  10        2.46        0.00     10.07 o
  -5  -1  10        4.85       29.46     10.87 o
  -4  -1  10      119.45      128.11     18.45 o
  -3  -1  10      168.75      154.84      8.07 o
  -2  -1  10        2.80        3.96      3.01 o
  -1  -1  10      756.80      773.21     15.11 o
   0  -1  10      165.52      171.46      8.98 o
   1  -1  10      606.48      603.17     24.25 o
   2  -1  10      103.51      121.30     12.88 o
   3  -1  10       31.05       19.29     10.29 o
   4  -1  10      100.00       88.14     16.16 o
  -5   0  10        4.10       16.37     11.14 o
  -4   0  10        4.86        7.11      6.79 o
  -3   0  10        3.57        6.24      3.18 o
  -2   0  10      391.44      389.39     12.84 o
  -1   0  10      101.74      110.43      4.66 o
   0   0  10      529.77      511.18     15.39 o
   1   0  10       50.63       51.78      5.69 o
   2   0  10      150.30      174.81     20.56 o
   3   0  10      149.30      157.27     20.50 o
   4   0  10       16.98        6.68      6.85 o
  -5   1  10        6.75        0.00      7.05 o
  -4   1  10        9.32       14.81     10.07 o
  -3   1  10       88.94       92.73      6.95 o
  -2   1  10      112.36      116.82      6.34 o
  -1   1  10      160.12      160.77      6.14 o
   0   1  10       83.37       91.03      6.17 o
   1   1  10      357.68      341.31     12.33 o
   2   1  10       69.26       56.70     12.79 o
   3   1  10        6.51        2.51      7.35 o
   4   1  10        3.68        0.00      9.93 o
  -5   2  10       12.99        1.86      7.45 o
  -4   2  10      151.14      137.91     18.46 o
  -3   2  10        1.65        2.07      6.92 o
  -2   2  10      236.93      257.40     11.77 o
  -1   2  10      193.07      188.33      7.67 o
   0   2  10       82.24       84.72     17.76 o
   1   2  10        2.42        0.00      8.44 o
   2   2  10      129.98      127.98     18.99 o
   3   2  10       31.12       29.03     10.58 o
  -4   3  10       65.32       61.83     13.55 o
  -3   3  10       29.25       30.15      6.66 o
  -2   3  10      293.02      287.00     16.17 o
  -1   3  10        7.85       14.93      5.85 o
   0   3  10        9.05       12.49      9.56 o
   1   3  10        1.26        9.66      8.70 o
   2   3  10       68.04       89.21     17.88 o
   3   3  10       21.11       13.76     11.50 o
  -4   4  10      390.11      463.20     33.30 o
  -3   4  10        2.29        0.00      4.77 o
  -2   4  10        1.38       10.15      4.89 o
  -1   4  10      132.46      142.70     10.83 o
   0   4  10       46.00       54.70     14.19 o
   1   4  10       15.03       18.79     10.98 o
   2   4  10        9.86       24.56     12.39 o
  -3   5  10      167.36      164.80     20.95 o
  -2   5  10        5.09        7.64      6.65 o
  -1   5  10      211.18      253.96     26.45 o
   0   5  10       86.67       83.91     16.77 o
   1   5  10        0.55       11.78     10.70 o
  -1   6  10        2.74        0.00     11.48 o
  -1 -12  11        8.91       27.00     13.27 o
   0 -12  11       32.26       42.17     13.84 o
   1 -12  11       52.75       54.57     14.92 o
   2 -12  11       30.17       25.58     11.13 o
  -2 -11  11        0.88        4.66      8.68 o
  -1 -11  11       66.54       51.06     14.46 o
   0 -11  11        1.42        5.68      8.47 o
   1 -11  11       42.72       46.53     13.84 o
   2 -11  11       12.32       14.29      9.26 o
   3 -11  11       22.02       10.40      7.99 o
  -3 -10  11       15.06       10.38     26.90 o
  -2 -10  11        2.61        8.25     10.15 o
  -1 -10  11      602.56      597.39     42.79 o
   0 -10  11      106.23      134.71     19.60 o
   1 -10  11       25.55       16.10      8.98 o
   2 -10  11        1.34        1.66      7.14 o
   3 -10  11        8.27       16.53      8.11 o
   4 -10  11        7.60        0.00      8.74 o
  -3  -9  11      178.05      170.44     16.83 o
  -2  -9  11        1.38        8.00      6.10 o
  -1  -9  11       46.00       45.19     12.76 o
   0  -9  11      105.25       81.61     14.65 o
   1  -9  11        0.24        0.00      7.44 o
   2  -9  11      125.69      136.71     16.72 o
   3  -9  11        0.65        4.01      6.99 o
   4  -9  11        0.42        0.00      4.70 o
  -4  -8  11       14.35       25.51     12.40 o
  -3  -8  11       70.74       66.52     10.98 o
  -2  -8  11       94.78      106.13     21.32 o
  -1  -8  11       19.71       19.01      9.16 o
   0  -8  11      401.57      394.41     28.53 o
   1  -8  11        4.89        2.85      5.73 o
   2  -8  11       14.77       22.59      6.84 o
   3  -8  11       56.55       56.36      8.13 o
   4  -8  11       20.54       19.28      5.63 o
  -4  -7  11       99.27      115.89     20.57 o
  -3  -7  11       36.08       25.16     11.63 o
  -2  -7  11      400.98      409.80     16.11 o
  -1  -7  11      143.92      153.16     18.77 o
   0  -7  11       27.10       14.51      6.24 o
   1  -7  11      162.79      167.66     12.00 o
   2  -7  11       27.50       32.51      5.80 o
   3  -7  11       40.02       29.29      5.93 o
   4  -7  11        0.53        6.91     13.55 o
  -4  -6  11       82.16       83.83     18.52 o
  -3  -6  11        9.63        4.45      2.98 o
  -2  -6  11        6.04        6.46      3.53 o
  -1  -6  11      127.77      128.90      9.11 o
   0  -6  11       96.73       91.32      8.60 o
   1  -6  11       80.34       75.13     12.34 o
   2  -6  11      125.89      135.96     10.97 o
   3  -6  11        7.23        8.14     10.06 o
   4  -6  11       30.32       21.61     10.49 o
  -4  -5  11        5.23       10.16      8.14 o
  -3  -5  11        7.42       12.09      3.29 o
  -2  -5  11       54.70       49.98      6.68 o
  -1  -5  11      246.32      243.46     11.70 o
   0  -5  11       57.17       55.11      6.34 o
   1  -5  11       51.51       50.28      5.56 o
   2  -5  11       16.06       20.25      3.72 o
   3  -5  11      656.95      664.83     40.22 o
   4  -5  11       57.03       64.61     14.35 o
  -5  -4  11       26.40       23.73     12.99 o
  -4  -4  11       11.14       21.13     10.64 o
  -3  -4  11       81.61       91.19      7.14 o
  -2  -4  11        5.10        0.84      4.78 o
  -1  -4  11      100.18       97.20      7.24 o
   0  -4  11        2.22        1.84      2.55 o
   1  -4  11      209.97      198.75      9.95 o
   2  -4  11       42.34       54.15      7.86 o
   3  -4  11       31.16       35.62     10.60 o
   4  -4  11      122.37      123.45     19.92 o
  -5  -3  11      199.41      224.03     27.11 o
  -4  -3  11      108.37       99.84     17.32 o
  -3  -3  11       21.37       22.82      4.02 o
  -2  -3  11       10.96       11.64      3.21 o
  -1  -3  11        0.38        2.86      2.09 o
   0  -3  11       95.68       90.46      4.12 o
   1  -3  11       19.92       18.86      4.60 o
   2  -3  11       22.29       21.20      4.87 o
   3  -3  11        0.50        8.92      8.40 o
   4  -3  11       18.88       29.04     11.95 o
  -5  -2  11       74.56      111.11     19.64 o
  -4  -2  11       12.11       13.73      8.32 o
  -3  -2  11        2.62        0.00      4.09 o
  -2  -2  11      760.13      771.73     20.56 o
  -1  -2  11        7.41        6.76      2.54 o
   0  -2  11       10.88       14.97      4.83 o
   1  -2  11        2.08        5.72      4.16 o
   2  -2  11       51.77       41.90     12.41 o
   3  -2  11        9.57       20.01     10.79 o
   4  -2  11        2.17        3.79      7.84 o
  -5  -1  11        2.16       12.92      8.56 o
  -4  -1  11      323.80      355.45     30.50 o
  -3  -1  11      257.15      249.31     13.41 o
  -2  -1  11       10.47        8.21      2.76 o
  -1  -1  11      247.57      253.22      6.71 o
   0  -1  11       39.54       33.35      4.60 o
   1  -1  11      322.66      330.64     15.25 o
   2  -1  11        4.47        6.37      7.96 o
   3  -1  11        2.01        9.56      8.73 o
   4  -1  11        1.73        0.00      8.41 o
  -4   0  11       30.01       47.57     12.66 o
  -3   0  11       55.60       67.88     14.80 o
  -2   0  11      416.11      373.57     26.35 o
  -1   0  11      712.31      732.91     21.85 o
   0   0  11       85.56       85.92      6.75 o
   1   0  11       21.04       28.63     10.57 o
   2   0  11       49.21       50.29     11.92 o
   3   0  11       42.33       25.98      9.53 o
  -4   1  11       89.58       89.02     16.34 o
  -3   1  11      651.95      633.24     24.12 o
  -2   1  11       28.81       34.18      6.42 o
  -1   1  11        2.78        6.15      3.41 o
   0   1  11       71.64       84.88     14.04 o
   1   1  11      232.34      223.13     23.12 o
   2   1  11        0.57       13.27      9.74 o
   3   1  11        4.90        0.00      7.93 o
  -4   2  11       53.81       43.14     12.54 o
  -3   2  11       21.60       25.76      9.34 o
  -2   2  11       90.77      107.03     10.50 o
  -1   2  11      212.74      217.42     29.01 o
   0   2  11       18.30       37.70     12.26 o
   1   2  11      138.26      146.80     20.02 o
   2   2  11       28.81       14.60     10.83 o
  -3   3  11      134.21      141.45     12.40 o
  -2   3  11        6.49       13.95      5.84 o
  -1   3  11       61.79       62.29      7.76 o
   0   3  11       41.92       17.92      8.06 o
   1   3  11        1.69        0.00      7.14 o
  -3   4  11        2.32        1.82      7.93 o
  -2   4  11        3.05        0.00      4.50 o
  -1   4  11        1.16        0.00      8.23 o
   0   4  11       78.85       75.66     15.99 o
  -1 -11  12        0.88        0.00     10.75 o
   0 -11  12        5.75       14.65     10.31 o
   1 -11  12        8.79       17.27      9.16 o
   2 -11  12       32.56       51.88     13.36 o
  -2 -10  12        0.05        0.00     11.65 o
  -1 -10  12      200.56      207.06     25.12 o
   0 -10  12        0.52        4.43      6.90 o
   1 -10  12       14.92       12.23      9.16 o
   2 -10  12       16.69       17.17      9.64 o
   3 -10  12       15.48       27.26      9.59 o
  -3  -9  12       42.94       44.22      9.68 o
  -2  -9  12        0.70        0.00     11.66 o
  -1  -9  12        5.68       23.80     10.66 o
   0  -9  12       51.02       66.85     13.13 o
   1  -9  12       17.61       23.92      8.60 o
   2  -9  12        0.29        3.76      5.68 o
   3  -9  12       18.78       20.86      6.15 o
  -3  -8  12       42.27       49.26      9.86 o
  -2  -8  12        6.16        5.85      5.21 o
  -1  -8  12        4.65        2.58      5.02 o
   0  -8  12       22.18       32.46      6.48 o
   1  -8  12        1.46        5.12     14.47 o
   2  -8  12       18.65       16.68      5.98 o
   3  -8  12        2.30        0.00      5.11 o
  -3  -7  12       12.59       11.27     11.50 o
  -2  -7  12      240.47      260.04     13.09 o
  -1  -7  12        3.74        5.83      8.80 o
   0  -7  12       85.80       94.90      9.39 o
   1  -7  12       52.07       49.01      6.77 o
   2  -7  12       90.29       94.84      9.00 o
   3  -7  12        9.49        4.27      6.77 o
   4  -7  12       33.86       16.31      8.92 o
  -4  -6  12      168.12      193.13     25.60 o
  -3  -6  12       43.00       45.11     13.96 o
  -2  -6  12       50.11       58.57      6.46 o
  -1  -6  12       17.20       19.51      4.56 o
   0  -6  12      282.48      264.19     27.24 o
   1  -6  12      161.60      166.00     10.36 o
   2  -6  12      133.52      135.40      9.12 o
   3  -6  12       15.86       24.88     10.75 o
   4  -6  12       80.55       81.16     16.39 o
  -4  -5  12        5.25        1.93      7.91 o
  -3  -5  12      174.41      182.83     24.08 o
  -2  -5  12       54.28       51.68      5.90 o
  -1  -5  12      203.15      205.58     11.06 o
   0  -5  12       18.97       18.96      4.26 o
   1  -5  12       16.45       15.43      2.95 o
   2  -5  12       53.76       50.20     11.59 o
   3  -5  12      135.26      141.50     19.85 o
   4  -5  12        0.16        0.00      9.69 o
  -4  -4  12       98.70       89.49     17.14 o
  -3  -4  12       41.38       31.75     11.87 o
  -2  -4  12      252.14      236.66     16.10 o
  -1  -4  12        1.74        0.00      2.99 o
   0  -4  12      153.86      170.67     14.68 o
   1  -4  12      106.45       83.61     13.71 o
   2  -4  12        2.25       22.89      9.03 o
   3  -4  12        0.99        0.00      8.46 o
  -4  -3  12        6.23       10.23      9.86 o
  -3  -3  12       17.19       11.50      8.63 o
  -2  -3  12        2.74       11.75      4.83 o
  -1  -3  12      239.54      239.24     10.49 o
   0  -3  12       14.40        0.00      7.29 o
   1  -3  12      119.37      104.20     15.53 o
   2  -3  12       14.16        6.70      8.61 o
   3  -3  12        2.70        0.00      7.90 o
  -4  -2  12        1.48        0.00      9.02 o
  -3  -2  12       66.26       65.97     14.64 o
  -2  -2  12      426.15      437.54     31.56 o
  -1  -2  12       12.44       16.37      5.47 o
   0  -2  12       31.37       22.62      9.06 o
   1  -2  12        0.92        0.00      7.63 o
   2  -2  12       91.26       95.08     15.88 o
   3  -2  12        1.32        0.00      8.00 o
  -4  -1  12      147.27      140.81     20.26 o
  -3  -1  12        0.90        9.08      7.46 o
  -2  -1  12        0.93        1.03      3.94 o
  -1  -1  12       20.42       13.18      6.55 o
   0  -1  12       81.21       95.13     14.86 o
   1  -1  12       14.19        8.85      7.94 o
   2  -1  12       33.62       45.70     11.82 o
   3  -1  12        3.89        0.00      8.14 o
  -4   0  12       38.48       68.98     15.15 o
  -3   0  12       14.64        0.00      8.89 o
  -2   0  12       39.93       45.11      7.55 o
  -1   0  12        9.87       14.82      5.87 o
   0   0  12       19.93        4.92      7.34 o
   1   0  12       38.24       48.10     12.49 o
   2   0  12        4.49       11.38     10.00 o
  -3   1  12      288.08      295.18     26.52 o
  -2   1  12       59.92       70.81      8.86 o
  -1   1  12       16.42       27.93      6.36 o
   0   1  12       43.16       35.65     10.98 o
   1   1  12       42.68       41.62     12.54 o
   2   1  12        2.69        3.07      9.38 o
  -3   2  12       10.43       12.96      8.52 o
  -2   2  12       41.94       46.83     14.13 o
  -1   2  12      228.83      188.57     21.58 o
   0   2  12       24.85       33.34     11.06 o
   1   2  12       68.63       87.42     16.95 o
  -2   3  12       56.54       70.35     13.91 o
  -1   3  12       10.52       15.81      9.84 o
   0   3  12       29.71       24.23     11.50 o
  -1 -10  13       14.63       18.73      9.89 o
   0 -10  13      201.15      184.52     21.58 o
   1 -10  13        1.13        6.43      6.95 o
   2 -10  13       24.43       20.49      6.30 o
  -2  -9  13       36.34       48.60     14.12 o
  -1  -9  13        3.22        9.30     10.22 o
   0  -9  13        0.66        1.43      6.05 o
   1  -9  13      200.01      197.54     14.58 o
   2  -9  13        0.28        0.00      4.42 o
  -2  -8  13       33.54       30.38      5.69 o
  -1  -8  13       69.11       60.78      8.04 o
   0  -8  13        0.77        6.71      7.46 o
   1  -8  13       28.49       41.56      7.07 o
   2  -8  13        0.73        0.00      7.56 o
   3  -8  13        2.71        7.75      8.09 o
  -3  -7  13        6.20        4.73     14.89 o
  -2  -7  13       10.44       17.61      4.64 o
  -1  -7  13       12.86       15.78      5.61 o
   0  -7  13        1.24        1.48      5.47 o
   1  -7  13       37.93       27.09      8.91 o
   2  -7  13        1.96        0.00      6.88 o
   3  -7  13        3.94        5.64      7.34 o
  -3  -6  13       27.53       44.00     13.35 o
  -2  -6  13      144.28      156.73     11.95 o
  -1  -6  13        9.14       15.21      6.78 o
   0  -6  13       65.01       59.40      6.94 o
   1  -6  13        6.22       22.83      9.15 o
   2  -6  13        0.52        3.39      7.58 o
   3  -6  13        0.39        0.00      9.93 o
  -3  -5  13       29.20       24.39     12.65 o
  -2  -5  13       24.93       13.94      3.84 o
  -1  -5  13       41.73       31.47      5.13 o
   0  -5  13        2.68        0.00      8.09 o
   1  -5  13        1.41        0.90      7.53 o
   2  -5  13        0.63        0.00      9.33 o
   3  -5  13       24.02       14.25      8.46 o
  -3  -4  13      185.04      216.81     25.78 o
  -2  -4  13      111.73      112.22      8.26 o
  -1  -4  13      103.66      103.47     10.62 o
   0  -4  13       37.56       44.27     10.07 o
   1  -4  13       25.01        5.87      6.87 o
   2  -4  13        5.13        0.00      7.80 o
   3  -4  13        0.22        0.00      9.04 o
  -3  -3  13       26.22       24.46      9.99 o
  -2  -3  13      142.33      174.42     12.85 o
  -1  -3  13      211.82      207.70     14.57 o
   0  -3  13       16.09       24.20      8.76 o
   1  -3  13      103.53      130.04     18.82 o
   2  -3  13       12.12       12.92      8.44 o
  -3  -2  13        6.22       18.44     10.84 o
  -2  -2  13       61.16       52.93      7.69 o
  -1  -2  13      194.14      199.74     14.10 o
   0  -2  13       63.00       65.09     13.54 o
   1  -2  13       43.82       46.13     12.25 o
   2  -2  13      122.64      132.65     20.09 o
  -3  -1  13       41.94       34.80     11.98 o
  -2  -1  13       14.17       13.11      5.91 o
  -1  -1  13       13.76        4.89      4.81 o
   0  -1  13      162.75      160.41     19.38 o
   1  -1  13       26.92       25.22      9.40 o
   2  -1  13       79.75       78.02     16.14 o
  -2   0  13       67.66       74.04      9.56 o
  -1   0  13       12.59        8.14      5.25 o
   0   0  13       39.66       52.52     12.23 o
   1   0  13        2.49        0.00      7.07 o
  -2   1  13       19.77       33.83     10.01 o
  -1   1  13        0.40        0.00      7.84 o
   0   1  13       13.10        0.00      6.91 o
  -1  -8  14       52.18       55.40      8.13 o
   0  -8  14        0.20        0.00      6.48 o
   1  -8  14       19.67       18.36      8.60 o
  -1  -7  14       47.84       45.59      9.87 o
   0  -7  14        0.20        0.00      6.38 o
   1  -7  14        0.19        0.00      8.63 o
  -2  -6  14        0.01        0.00     11.68 o
  -1  -6  14        0.36       11.64      7.51 o
   0  -6  14       64.17       53.87     11.24 o
   1  -6  14       34.53       33.28     10.77 o
   2  -6  14       24.89       23.53     10.45 o
  -2  -5  14        6.55        2.65      9.21 o
  -1  -5  14       30.72       24.41      7.57 o
   0  -5  14        3.62        0.47      5.27 o
   1  -5  14        0.25        0.00      8.75 o
  -2  -4  14        5.77        0.00      9.48 o
  -1  -4  14       68.04       55.39      8.27 o
   0  -4  14        5.30        1.81      6.00 o
   1  -4  14       18.54        7.63      7.86 o
  -2  -3  14       24.33       33.44     12.87 o
  -1  -3  14      119.40      109.32     13.68 o
   0  -3  14       12.40       27.38     10.06 o
   1  -3  14       23.56       37.52     12.03 o
  -1  -2  14      165.91      166.82     20.77 o
   0  -2  14       10.18       30.15     11.74 o
 
